# Supplementary material for: Label-free quantitative proteomics and stress responses in pigs—The case of short or long road transportation
Source: PLoS One. 2022 Nov 23;17(11):e0277950. doi: 10.1371/journal.pone.0277950 (PMC9683611; doi:10.1371/journal.pone.0277950)
Supplement: S1 Table — MS files were searched against Sus Scrofa protein database from UniProt (1,428 reviewed proteins and 47,760 unreviewed TrEMBL) downloaded April 2019. a)The total number of identified peptide sequences (peptide spectrum matches) for the protein, including those redundantly identified. b)The number of peptide sequences unique to a protein group. c)Theoretical molecular weight. (XLSX) [file pone.0277950.s001.xlsx]

## Sheet: S1_Table
Uniprot acession	Protein description	∑Coverage % by amino acid	a)PSMs	b)Unique Peptides	c)MW [kDa]
R4H1Z8	Adipocyte fatty acid-binding protein	38	27	6	14.7
Q9TSW1	Leucocyte antigen 2/2(SLA-2/2)	12	3	2	43.8
Q9N0M7	Micromolar calcium-activated neutral protease 1 isoform B	34	58	19	74
Q9GMA7	Alpha-1-antichymotrypsin 1 (Fragment)	15	12	1	24.7
Q9GMA6	Alpha-1-antichymotrypsin 2	40	50	5	46.6
Q9G1G3	Cytochrome c oxidase subunit 2	13	5	2	26.4
Q9BDC3	p27Kip1	9	1	1	22.2
Q95KQ9	Cystatin B (Fragment)	48	8	1	2.9
Q95JA4	Gelatinase A	3	1	1	73.6
Q8WMK2	Muscle creatine kinase (Fragment)	73	423	3	16.5
Q8MJ17	Glyceraldehyde-3-phosphate dehydrogenase (Fragment)	88	138	1	6
Q8MI72	Complement regulator factor H	25	48	1	138.5
Q8MHY0	MYL2	14	5	2	18.9
Q8HZW2	Myocilin	16	6	4	55
Q8HXL4	Cytoskeleton-associated protein 1	7	2	1	27.5
Q6Y0X5	Sulfotransferase	5	2	1	34.4
Q6WL01	LIM and cysteine-rich domains 1 (Fragment)	30	5	1	4.3
Q6Q781	Calpastatin	25	33	1	83.9
Q68RU1	Ovarian and testicular apolipoprotein N	21	15	5	28.6
Q684M6	CDC37 cell division cycle 37 protein	26	23	6	44.5
Q56P20	ADP-ribosylation factor 4	27	13	2	20.5
Q4Z8N7	Platelet-activating factor acetylhydrolase	2	1	1	49
Q32YV9	Proteasome 26S subunit non-ATPase 4	12	5	3	40.7
Q2VTP6	Peptidylprolyl isomerase	30	30	5	11.9
Q2TJA5	Aldo-keto reductase	61	79	16	36.7
Q2PYM7	Proteasome subunit beta	7	1	1	23.3
Q2HYU1	Creatine kinase, mitochondrial 2	45	88	16	47.4
Q29286	Prothymosin alpha (Fragment)	35	7	3	11.9
Q29272	Succinate dehydrogenase (Fragment)	10	3	1	16.7
Q1G1K7	Isocitrate dehydrogenase [NAD] subunit, mitochondrial	6	2	1	42.3
Q1AG08	Calsarcin 1	6	1	1	29.9
Q19QT8	Quinone oxidoreductase	33	25	8	35.2
Q19PY1	Alpha-1,4 glucan phosphorylase (Fragment)	68	440	1	84
Q0Z8R0	Cystatin	12	1	1	15.7
Q0R678	DJ-1 protein	63	97	12	19.9
Q0PY11	Elongation factor 1-alpha	37	58	5	50.1
Q0PM28	Pigment epithelium-derived factor	17	23	6	45.6
Q06AB2	UBC1	27	17	5	22.4
Q06AA8	UB2D1	7	4	1	16.6
P79319	Cytochrome C oxidase polypeptide VB (Fragment)	16	1	1	8.3
O97771	Titin (Fragment)	6	3	1	24.4
O77657	Fructose-1,6-bisphosphatase (Fragment)	23	12	4	36.6
M9MMN4	Succinyl-CoA:3-ketoacid-coenzyme A transferase	8	4	3	51.2
M3VK13	Eukaryotic translation initiation factor 5 tv1	21	16	7	49.1
M3VH45	Annexin	52	144	1	75.8
M3V862	Nuclear transcription factor Y, alpha tv1	16	4	2	22
M3V836	Glutathione S-transferase pi 1	59	48	8	23.6
M3V815	Heterogeneous nuclear ribonucleoprotein R	1	1	1	70.9
M3TYW5	Glutaminyl-tRNA synthetase	2	1	1	87.5
M3TYU5	WD repeat domain 44	3	5	2	101.2
L8B180	IgG heavy chain	40	145	3	50.8
L8B149	IgG heavy chain	44	96	1	51.7
L8B0Y6	IgG heavy chain	35	108	2	52.3
L8B0Y0	IgG heavy chain	37	111	1	51.4
L8B0W9	IgG heavy chain	33	97	1	51.1
L8B0W4	IgG heavy chain	36	79	2	52.8
L8B0W0	IgG heavy chain	41	133	2	50.7
L8B0V6	IgG heavy chain	47	124	5	52.3
L8B0V2	IgG heavy chain	22	81	2	52.6
L8B0U8	IgG heavy chain	47	109	1	50.9
L8B0U1	IgG heavy chain	37	108	1	51.1
L8B0S2	IgG heavy chain	49	92	6	51.5
L8B0R9	IgG heavy chain	40	129	1	49.5
L8AXM5	IgG heavy chain	37	120	1	51.7
L8AXL3	IgG heavy chain	37	92	1	50.8
L8AXK3	IgG heavy chain	48	106	1	51.4
K9J6K6	Early endosome antigen 1	1	1	1	161.7
K9J6I8	Dedicator of cytokinesis 2	0	1	1	211.7
K9J6H8	Alpha-2-macroglobulin	52	275	2	163.9
K9IW73	Dihydrolipoyllysine-residue succinyltransferase	5	6	2	49
K9IW70	Acetyltransferase component of pyruvate dehydrogenase complex	11	7	4	69.1
K9IVW4	Myotrophin	25	15	2	12.9
K9IVR7	WD repeat domain 1	60	110	25	66.1
K9IVP8	Obg-like ATPase 1	38	50	14	44.7
K9IVP5	N-myosin-9	1	1	1	226.3
K9IVF7	X-prolyl aminopeptidase (Aminopeptidase P) 1, soluble	14	24	7	74.6
K9IVF4	Selenide, water dikinase 1 isoform 1	3	1	1	42.9
K7ZRK0	IgA heavy chian constant region (Fragment)	39	38	11	36.6
K7ZPU8	IgG heavy chian constant region (Fragment)	42	38	3	35.8
K7N7E7	Mannosyl-oligosaccharide glucosidase	2	1	1	92.5
K7GT00	Collagen type XIV alpha 1 chain	6	13	8	191.9
K7GRY0	Ubiquitin like modifier activating enzyme 1	34	101	27	117.7
K7GRV5	Galectin	4	1	1	27.5
K7GRT4	N(alpha)-acetyltransferase 10, NatA catalytic subunit	5	1	1	26.4
K7GRN9	Uncharacterized protein	3	3	2	103.3
K7GRK7	Uncharacterized protein	2	4	2	447.2
K7GRB9	Uncharacterized protein	7	4	3	63.2
K7GR86	Neural cell adhesion molecule 1	2	1	1	122.9
K7GR72	Anion exchange protein	5	8	4	103.8
K7GQV5	Glutathione S-transferase zeta 1	13	2	2	24.2
K7GQS5	Plastin 3	5	7	1	64.8
K7GQL2	Coagulation factor XIII A chain	2	3	1	83.3
K7GQF9	Arachidonate 15-lipoxygenase	4	5	3	88.4
K7GQ50	Protein S100	16	7	1	10.5
K7GP28	Hydroxysteroid 17-beta dehydrogenase 10	4	1	1	30.8
K7GNZ3	Uncharacterized protein	26	10	4	23.4
K7GNY9	Prefoldin subunit 3	13	8	3	26.5
K7GNK7	Mitogen-activated protein kinase kinase 3	9	8	2	43.8
K7GND8	Clusterin	35	43	13	51.9
K7GMY6	Serine/threonine-protein phosphatase	5	4	1	59.4
K7GMW4	SH3 domain containing kinase binding protein 1	2	2	1	79.7
K7GM88	Vacuolar protein sorting-associated protein 28 homolog	6	2	1	25.5
K7GM40	Apolipoprotein A-I	65	88	19	30.3
K7GLT8	ATP synthase subunit beta	34	42	13	60.8
K7GLP9	Uncharacterized protein	11	4	3	41.2
K7GLP8	Uncharacterized protein	12	11	6	67.7
K7GLH4	TatD DNase domain containing 1	7	3	2	37.8
K7GKY0	CD109 molecule	1	1	1	161.4
K7GKW6	Pirin	8	1	1	32.2
K4EJ64	MYL3	70	30	10	21.8
J9JIK8	Protein-L-isoaspartate O-methyltransferase	46	33	9	30.3
J9JIK5	Acylphosphatase	7	4	1	16
I7KJP5	HN1-like protein	16	5	2	19.8
I3VKE6	Ceruloplasmin	41	200	35	125.5
I3LVS7	Ras homolog family member A	28	15	1	21.8
I3LVP1	Uncharacterized protein	38	13	3	11.7
I3LVF5	Uncharacterized protein	19	11	6	43.8
I3LVD5	Actin gamma 1	59	121	8	41.8
I3LUR7	Collagen type VI alpha 3 chain	1	2	2	317.6
I3LUM9	Eukaryotic translation initiation factor 2 subunit 3	17	8	5	51
I3LUJ5	Calponin	3	3	1	36.7
I3LUE6	CDV3 homolog	32	12	5	28.4
I3LUD5	UBX domain protein 1	20	9	3	33.4
I3LUD1	Superoxide dismutase [Cu-Zn]	8	4	2	32.4
I3LU89	Uncharacterized protein	5	1	1	21.7
I3LTW5	Uncharacterized protein	31	10	1	14.7
I3LTH4	Nucleotide binding protein 1	7	2	1	29.3
I3LTC6	Inositol-1-monophosphatase	36	28	11	30.2
I3LT08	Eukaryotic translation elongation factor 1 delta	19	25	7	59.3
I3LSP1	Methionine aminopeptidase 2	14	4	1	52.8
I3LS97	Uncharacterized protein	19	6	3	25.4
I3LS73	Translocase of inner mitochondrial membrane 13	15	2	1	10.5
I3LS60	ATP-dependent (S)-NAD(P)H-hydrate dehydratase	20	12	4	36.4
I3LS53	Phosphotriesterase related	35	11	7	33.5
I3LRS8	Phosphatidylinositol transfer protein alpha	24	9	4	31.1
I3LRS5	Aldehyde dehydrogenase 1 family member A1	34	42	11	54.8
I3LRJ4	Vitamin K-dependent protein C	18	15	7	51.9
I3LRG2	Uncharacterized protein	7	1	1	32.5
I3LR66	Dynamin 1 like	17	21	10	83.3
I3LR51	Peptidylprolyl isomerase	43	48	10	29
I3LR41	Ring finger protein 7	11	4	1	12.7
I3LR32	T-complex protein 1 subunit epsilon	10	9	5	59.6
I3LR17	Coronin	6	9	2	50.9
I3LQS0	Heterogeneous nuclear ribonucleoprotein K	25	20	7	48.5
I3LQN4	Uncharacterized protein	4	1	1	33.4
I3LQH7	Biliverdin reductase B	68	41	9	22.2
I3LQF8	Y-box binding protein 3	43	18	6	40.6
I3LQD3	Calpain-2 catalytic subunit	19	42	11	79.8
I3LQA8	Microtubule associated protein RP/EB family member 3	6	1	1	32
I3LQ84	Collagen type VI alpha 2 chain	1	1	1	102.7
I3LQ17	Uncharacterized protein	38	152	3	150.4
I3LPY8	Pantothenate kinase 4	4	3	2	86.1
I3LPP4	Chromosome segregation 1 like	14	21	11	110.6
I3LPB5	Creatine kinase B-type	36	25	7	42.7
I3LP41	Malate dehydrogenase	46	62	14	42
I3LP02	Acetyl-CoA acetyltransferase 1	24	19	7	45.3
I3LNY6	Nestin	12	16	13	184.7
I3LNK5	G1 to S phase transition 1	8	6	4	69
I3LNG8	Stress induced phosphoprotein 1	47	88	25	62.4
I3LNC7	Hikeshi, heat shock protein nuclear import factor	7	4	1	21.6
I3LN42	GC, vitamin D binding protein	46	72	17	53.1
I3LM93	Transportin 1	2	1	1	101.3
I3LM79	Dipeptidyl peptidase 9	1	1	1	102.1
I3LLY4	N-ribosyldihydronicotinamide:quinone reductase 2	7	3	1	26.1
I3LLU0	Glycerol-3-phosphate dehydrogenase [NAD(+)]	34	30	10	38.2
I3LLH5	Peptidyl-prolyl cis-trans isomerase	12	1	1	18.3
I3LLD6	THUMP domain containing 1	3	1	1	40
I3LL97	Cysteine and glycine rich protein 1	44	14	6	20.6
I3LKY5	N-myc and STAT interactor	5	1	1	29.9
I3LK59	Enolase 1	58	198	1	47.3
I3LK50	Aldehyde dehydrogenase 1 family member A3	8	10	3	56.2
I3LJT9	Protein phosphatase methylesterase 1	15	8	4	39.7
I3LJI1	Uncharacterized protein	16	2	2	15.4
I3LJE2	Dihydropyrimidinase like 2	45	75	18	73.5
I3LJ87	Uncharacterized protein	4	1	1	31.2
I3LJ73	Guanine monophosphate synthase	2	1	1	77.4
I3LIN5	Ubiquitin specific peptidase 14	34	36	13	55.9
I3LIM2	UDP-glucose 6-dehydrogenase	5	4	2	55
I3LII3	Eukaryotic translation elongation factor 2	28	61	20	95.8
I3LIH2	Inositol-1-monophosphatase	13	6	2	29.9
I3LIE7	Myosin binding protein H	39	16	10	55.3
I3LIA4	Guanidinoacetate N-methyltransferase	23	17	4	29.6
I3LHS7	Coenzyme Q9	7	4	1	35.4
I3LHP2	Lysophospholipase II	9	2	2	29.9
I3LHC8	3-hydroxybutyrate dehydrogenase 2	36	22	7	26.6
I3LGI8	Ficolin-2	6	2	2	34.7
I3LGH6	Dipeptidyl peptidase 3	23	25	11	84.6
I3LFZ7	Ring finger protein 123	1	2	1	148.1
I3LFV4	Uncharacterized protein	20	9	2	41.5
I3LFR2	Cullin 5	15	25	10	90.9
I3LFE8	Pyrophosphatase (inorganic) 2	30	10	8	38.7
I3LF89	Carboxypeptidase N subunit 2	2	1	1	61.1
I3LF44	Uncharacterized protein	15	3	3	35.4
I3LEY2	Annexin	27	45	13	51.9
I3LEV7	Uncharacterized protein	6	2	1	22.1
I3LER5	Cytochrome c oxidase subunit 4 isoform 1, mitochondrial	13	5	2	19.6
I3LEQ7	Serine/threonine kinase receptor associated protein	36	18	9	38.5
I3LEK4	Uncharacterized protein	4	2	1	33.7
I3LEI8	1,2-dihydroxy-3-keto-5-methylthiopentene dioxygenase	25	15	4	21.6
I3LEF2	Nucleoredoxin	4	2	1	48.6
I3LEE6	Procollagen C-endopeptidase enhancer	16	8	4	50
I3LEC2	Poly(rC) binding protein 1	37	25	6	37.5
I3LDY2	Uncharacterized protein	8	2	2	32.6
I3LDS3	Keratin 10	15	31	8	58.9
I3LDM7	Lactoylglutathione lyase	50	53	9	20.7
I3LDC7	Isocitrate dehydrogenase [NADP]	32	54	12	46.7
I3LDC3	NADH:ubiquinone oxidoreductase subunit B10	6	1	1	20.9
I3LD72	EH domain containing 2	15	10	4	61.2
I3LD43	Cytosol aminopeptidase	51	91	25	56
I3LCX3	Dual specificity phosphatase 3	45	21	6	20.5
I3LCU9	Calcium regulated heat stable protein 1	11	1	1	15.8
I3LCP8	Serpin family B member 6	19	18	5	42.8
I3LCN1	Enolase 2	16	57	2	47.2
I3LCI2	Pyruvate dehydrogenase E1 component subunit alpha	15	11	6	43.3
I3LCG9	AMP deaminase	10	9	6	89.7
I3LCC7	Glutathione peroxidase	26	10	4	20.5
I3LCA2	Chaperonin containing TCP1 subunit 8	20	14	8	59.9
I3LC92	Enolase superfamily member 1	2	2	1	49.6
I3LC10	Acylphosphatase	36	17	5	14.1
I3LBW5	Peptidyl-prolyl cis-trans isomerase	9	1	1	13.9
I3LBF1	Serotransferrin	50	106	23	77.6
I3LBB2	Vacuolar protein sorting-associated protein 35	5	4	3	91.6
I3LAD5	Signal transducing adaptor molecule	2	1	1	56.1
I3LAB6	Proteasome subunit alpha type	14	9	2	25.9
I3L9V2	Vesicle amine transport 1	3	3	1	42.7
I3L9N5	Proteasome 26S subunit, non-ATPase 5	18	12	7	56.1
I3L9N1	ADP-ribosylhydrolase like 1	10	3	2	39.8
I3L9K5	Nuclear casein kinase and cyclin dependent kinase substrate 1	8	1	1	28.1
I3L9J4	Uncharacterized protein	5	4	2	57.9
I3L9I6	Basal cell adhesion molecule (Lutheran blood group)	2	1	1	67.2
I3L9H4	PITH domain containing 1	9	1	1	24.2
I3L992	MAP7 domain containing 1	1	1	1	91
I3L8U8	Secernin 3	25	22	8	48.3
I3L8R9	Phosphorylase b kinase regulatory subunit	7	9	7	138.7
I3L8P8	Uncharacterized protein	1	1	1	187.9
I3L8K4	Eukaryotic translation initiation factor 5B	1	1	1	138.2
I3L8J2	Galectin	24	10	3	18.9
I3L8I5	Eukaryotic translation initiation factor 6	29	7	4	26.6
I3L8H4	Thrombospondin 4	7	7	4	107.5
I3L8D0	Formin homology 2 domain containing 1	5	4	3	116.4
I3L804	Tyrosine--tRNA ligase	11	9	5	59
I3L7Z6	Protein S100	17	4	2	10.1
I3L7Z3	NudC domain containing 1	2	1	1	66.7
I3L7P7	Uncharacterized protein	47	16	3	11.7
I3L7H0	DCN1-like protein	5	4	1	30.1
I3L728	Uncharacterized protein	39	18	2	15
I3L704	Anamorsin	4	1	1	33.4
I3L6X7	Vacuolar-sorting protein SNF8	5	3	1	28.9
I3L6T2	Uncharacterized protein	44	13	1	16.4
I3L6D8	Uncharacterized protein	66	12	4	12.6
I3L660	Profilin	36	21	5	15
I3L650	Caldesmon 1	2	2	1	94
I3L638	Vitronectin	19	15	6	52.4
I3L578	Acid sensing ion channel subunit 3	4	1	1	58.5
H6TBN0	Thioredoxin	50	16	5	11.8
G9M4N3	Toll-interacting protein	5	2	1	29.9
G9F6X8	Protein disulfide-isomerase	7	10	3	56.4
G9B792	Ankyrin repeat domain-containing protein 2	53	62	14	36.6
F8SUW1	Ubiquitin carboxyl-terminal hydrolase (Fragment)	41	7	4	19.8
F6QAE4	TP53RK binding protein	10	4	2	21.3
F6QA36	Actin-related protein 2	3	4	1	45.3
F6Q469	Uncharacterized protein	24	37	2	46.3
F6Q109	Glutamine synthetase	14	10	4	42.9
F6PXR6	Uncharacterized protein	65	181	22	36.4
F6PVY0	Uncharacterized protein	28	24	7	26
F6PU32	Calpastatin	24	34	1	89.7
F2Z5W2	Cell division control protein 42 homolog	12	5	1	21.3
F2Z5V1	Translation machinery associated 7 homolog	14	1	1	7.1
F2Z5R6	Uncharacterized protein	8	13	7	125.7
F2Z5Q3	COP9 signalosome subunit 7A	8	5	2	30.3
F2Z5N0	Proteasome subunit alpha type	46	33	9	27.4
F2Z5L7	Proteasome subunit alpha type	40	32	9	29.5
F2Z5K4	Ras homolog family member C	28	14	1	22
F2Z5K2	Proteasome subunit alpha type	42	31	7	26.4
F2Z5J9	Uncharacterized protein	21	12	4	24.5
F2Z5J5	Enhancer of rudimentary homolog	16	1	1	12.3
F2Z5J1	Uncharacterized protein	19	18	5	49.2
F2Z5H8	Transcription factor BTF3	23	4	2	21
F2Z5G5	ARP1 actin related protein 1 homolog A	6	1	1	42.6
F2Z5F8	Mediator of cell motility 1	15	6	3	33.7
F2Z5F2	Uncharacterized protein	32	12	3	22.5
F2Z5E2	Uncharacterized protein	40	67	17	52.4
F2Z5B2	Tubulin beta chain	47	61	2	51.2
F2Z5B1	Leukocyte elastase inhibitor	29	26	9	42.5
F2Z594	High mobility group protein B1	22	16	5	24.9
F2Z558	Tyrosine 3-monooxygenase/tryptophan 5-monooxygenase activation protein zeta	36	38	5	27.7
F2Z553	Eukaryotic translation initiation factor 1	48	9	3	12.7
F2Z547	cAMP-dependent protein kinase inhibitor	50	14	3	8
F2Z545	Elongin C	18	5	1	12.5
F2Z540	COP9 signalosome subunit 5	22	18	7	47
F2Z536	Dynein light chain	57	13	4	10.3
F2Z530	Ubiquitin-fold modifier-conjugating enzyme 1	5	4	1	19.4
F2Z521	Platelet-activating factor acetylhydrolase IB subunit alpha	8	3	2	46.6
F2Z4Z1	Tyrosine 3-monooxygenase/tryptophan 5-monooxygenase activation protein gamma	29	43	3	28.3
F2Z4Y1	Tyrosine 3-monooxygenase/tryptophan 5-monooxygenase activation protein eta	17	29	1	28.2
F2XWZ9	Glutaredoxin	39	24	5	11.8
F2Q9A3	Peptidyl-prolyl cis-trans isomerase	52	41	9	17.9
F1SVD9	Uncharacterized protein	6	2	1	26.3
F1SV59	ADP-ribosylhydrolase like 2	13	4	3	39.2
F1SV35	Aminoadipate-semialdehyde dehydrogenase-phosphopantetheinyl transferase	8	3	2	35.3
F1SV27	Four and a half LIM domains 3	23	11	4	32.1
F1SV14	Radixin	22	58	8	72.1
F1SV04	5'-nucleotidase, cytosolic IA	13	9	3	40.7
F1SUW3	EF-hand domain family member D2	4	1	1	26.6
F1SUP1	Uncharacterized protein	15	7	3	40.9
F1SUG4	Uncharacterized protein	42	6	3	13.2
F1SUF6	Isoleucyl-tRNA synthetase	1	4	1	144.5
F1SUE3	Pyrophosphatase (inorganic) 1	60	28	11	32.8
F1SUC9	Leucine rich repeat containing 20	37	10	5	20.7
F1SU55	Synaptopodin 2 like	2	1	1	95
F1SU09	Kinesin family member 17	2	1	1	113.4
F1STK8	Chromosome 11 open reading frame 54	4	1	1	35.2
F1STC5	Uncharacterized protein	44	68	5	23.6
F1STC1	Ribose-5-phosphate isomerase	11	5	2	32.7
F1ST81	Drebrin like	4	1	1	48.2
F1ST73	Glyoxylate and hydroxypyruvate reductase	25	22	5	35.8
F1ST43	Acyl-CoA dehydrogenase very long chain	14	18	7	70.3
F1SSR4	Uncharacterized protein	4	2	1	53.7
F1SSL6	Proteasome subunit alpha type	27	23	7	28.4
F1SSI1	Protein phosphatase, Mg2+/Mn2+ dependent 1A	12	14	3	54.6
F1SSH8	Oxoglutarate dehydrogenase	10	9	6	117.3
F1SSF5	Biliverdin reductase A	13	8	4	33.5
F1SS99	Prune exopolyphosphatase 1	19	8	5	49.9
F1SS77	Alpha-endosulfine	39	13	3	13.3
F1SS26	Uncharacterized protein	1	1	1	129.5
F1SRY6	Phosphoinositide phospholipase C	2	2	1	87.5
F1SRU2	Zyxin	3	1	1	62.7
F1SRN6	Neurolysin, mitochondrial	4	2	2	85.1
F1SRK6	Endoplasmin	2	1	1	55.9
F1SRI8	Myosin binding protein C, slow type	48	190	3	136.3
F1SRI6	Uncharacterized protein	3	1	1	29.2
F1SRF1	Kelch like family member 40	11	15	6	68.5
F1SRC8	C-type lectin domain family 3 member B	45	29	8	22.2
F1SRC5	Aconitate hydratase, mitochondrial	37	98	23	85.4
F1SRB9	Uncharacterized protein	28	42	9	41.4
F1SR89	Gamma-aminobutyric acid type A receptor alpha5 subunit	4	1	1	52.3
F1SR80	Tubulin alpha chain	43	59	0	49.3
F1SR48	Protein phosphatase 1 regulatory inhibitor subunit 1A	52	12	6	17.2
F1SR05	L-lactate dehydrogenase	43	164	11	41.4
F1SQZ5	Solute carrier organic anion transporter family member	3	1	1	78.4
F1SQW0	Non-specific serine/threonine protein kinase	13	9	5	58
F1SQP4	NADH dehydrogenase [ubiquinone] 1 alpha subcomplex subunit 12	12	1	1	17.1
F1SQN1	T-complex protein 1 subunit delta	19	13	7	58
F1SQL2	EGF containing fibulin extracellular matrix protein 1	3	1	1	54.8
F1SQ89	Cullin associated and neddylation dissociated 2 (putative)	17	34	15	134.9
F1SQ55	Uridine monophosphate synthetase	9	5	3	52.2
F1SQ14	Uncharacterized protein	38	14	3	16.5
F1SQ10	Decorin	7	2	2	39.7
F1SQ09	Uncharacterized protein	44	59	11	38.8
F1SPS7	Acylamino-acid-releasing enzyme	20	22	9	81.2
F1SPR4	Adhesion molecule with Ig like domain 3	3	4	1	43.6
F1SPF6	RuvB-like helicase	4	1	1	50.2
F1SP93	V-type proton ATPase catalytic subunit A	5	2	2	68.4
F1SP81	Phospholipase A2 activating protein	12	14	7	87.2
F1SP32	Uncharacterized protein	42	48	10	43.1
F1SP18	Threonyl-tRNA synthetase	14	21	8	76.9
F1SNW8	Hexokinase-2	5	4	2	102.3
F1SNT8	Uncharacterized protein	1	1	1	139.8
F1SNL7	Carnosine dipeptidase 2	9	6	3	52.7
F1SNK3	S-methyl-5'-thioadenosine phosphorylase	24	10	5	31.2
F1SN71	Protein AMBP	19	18	4	39.2
F1SN68	Alpha-1-acid glycoprotein	48	61	11	23
F1SN05	Eukaryotic translation initiation factor 3 subunit J	22	13	5	27.7
F1SMZ7	Uncharacterized protein	13	18	7	60.9
F1SMZ6	Uncharacterized protein	25	7	2	11
F1SMX5	Calcium binding protein 39	10	9	3	39.9
F1SMW9	26S proteasome non-ATPase regulatory subunit 1	15	15	9	105.7
F1SMQ4	Adenosylhomocysteinase	9	13	3	70
F1SMN5	Filamin C	37	208	61	290.2
F1SMJ1	Complement component C7	9	10	6	92.8
F1SMG3	Nicotinamide nucleotide transhydrogenase	7	6	4	113.8
F1SMC0	Adenylyl cyclase-associated protein	24	16	7	51.4
F1SM93	6-pyruvoyl tetrahydrobiopterin synthase	8	3	1	16.5
F1SM75	Myomesin 1	7	16	9	174.9
F1SM07	Uncharacterized protein	30	12	4	23.2
F1SLZ3	Uncharacterized protein	38	24	8	24
F1SLX2	Alpha-2-macroglobulin	51	282	3	166.9
F1SLU6	Ubiquitin carboxyl-terminal hydrolase	8	8	4	95.8
F1SLU2	GTP binding protein 8 (putative)	7	1	1	34.5
F1SLS7	Autophagy-related protein 3	8	4	2	35.7
F1SLR1	Uncharacterized protein	12	3	2	27.7
F1SL99	Uncharacterized protein	11	1	1	18.7
F1SL80	Short chain dehydrogenase/reductase family 9C member 7	5	1	1	35.3
F1SL07	NADH:ubiquinone oxidoreductase subunit A9	6	3	2	42.5
F1SL03	ABI family member 3 binding protein	4	2	2	93.1
F1SKZ0	TP53 induced glycolysis regulatory phosphatase	14	7	3	29.2
F1SKY2	Nitrilase family member 2	47	32	10	31.2
F1SKI5	Inosine-5'-monophosphate dehydrogenase	2	1	1	58.3
F1SKF9	Dynactin subunit 2	9	3	2	44.6
F1SKD5	Ubiquitin specific peptidase 15	1	1	1	112.4
F1SK95	Uncharacterized protein	3	1	1	49.1
F1SK45	GTP:AMP phosphotransferase AK3, mitochondrial	19	4	3	25.6
F1SK17	Uncharacterized protein	3	1	1	60.7
F1SK00	Isocitrate dehydrogenase [NADP]	40	79	17	50.8
F1SJT9	Uncharacterized protein	6	2	2	50.6
F1SJR7	Tubulin tyrosine ligase like 12	2	1	1	67.4
F1SJC2	Protein phosphatase 1 regulatory subunit 3A	1	3	1	122.8
F1SJB5	Annexin	46	33	12	38.7
F1SJ34	Cytochrome c oxidase subunit 5A	15	3	2	16.7
F1SIX7	Twinfilin actin binding protein 2	21	5	5	39.6
F1SIX3	UTP--glucose-1-phosphate uridylyltransferase	42	89	18	55.6
F1SIV3	Uncharacterized protein	4	3	1	28.6
F1SIS1	Leucine rich repeat containing 49	3	1	1	78.7
F1SIP0	Septin 2	7	2	1	41.5
F1SII4	Glycyl-tRNA synthetase	23	38	14	83.2
F1SII1	Uncharacterized protein	24	7	3	21.1
F1SI09	Uncharacterized protein	14	12	5	41.4
F1SHU0	3-hydroxyisobutyrate dehydrogenase	15	4	3	35.4
F1SHL9	Pyruvate kinase	66	413	2	57.8
F1SHL3	Protein transport protein SEC23	2	1	1	86.1
F1SHD6	Uncharacterized protein	33	16	4	24.8
F1SHC1	Tubulin alpha chain	43	65	1	49.9
F1SGS9	Catalase	37	55	13	62.1
F1SGM3	Proteasome activator complex subunit 2	11	5	2	27.3
F1SGM1	Proteasome activator complex subunit 1	22	7	5	28.6
F1SGH5	Uncharacterized protein	19	13	5	39.2
F1SGG6	Keratin 5	12	21	6	63.1
F1SGF1	Proteasome 26S subunit, non-ATPase 6	9	3	3	52.2
F1SGD7	Nucleosome assembly protein 1 like 1	14	15	3	45.3
F1SG38	Thioredoxin reductase 1, cytoplasmic	27	26	9	54.7
F1SFR1	Chromosome 12 open reading frame 10	4	1	1	43.2
F1SFQ4	Poly(rC) binding protein 2	20	16	3	37.2
F1SFQ0	Uncharacterized protein	17	12	6	51.8
F1SFP9	Leiomodin 3	3	1	1	65.4
F1SFL7	tRNA nucleotidyl transferase 1	8	2	2	49.9
F1SFL6	Cereblon	5	1	1	43.6
F1SFL1	ADP ribosylation factor like GTPase 8B	11	1	1	24.7
F1SFI7	Alpha-2-HS-glycoprotein	40	59	9	38.8
F1SFI6	Fetuin B	26	17	6	41.2
F1SFI5	Uncharacterized protein	25	35	11	61.5
F1SFI4	Kininogen 1	21	27	10	69.8
F1SFC8	RNA binding motif protein 48	2	1	1	42.9
F1SEN1	Annexin	3	2	1	36.7
F1SEA5	Ubiquitin associated protein 2	1	2	1	115.5
F1SE87	Uncharacterized protein	16	3	2	24.6
F1SE20	Plasminogen activator	2	1	1	63.4
F1SE06	Activator of HSP90 ATPase activity 1	10	2	2	38.3
F1SDX6	Transglutaminase 2	5	6	3	77.2
F1SDR7	Uncharacterized protein	37	46	4	28.1
F1SDP2	Phospholysine phosphohistidine inorganic pyrophosphate phosphatase	4	3	1	29.2
F1SDN2	Uncharacterized protein	9	4	3	51.2
F1SDJ8	Glutaredoxin 3	15	8	4	40.1
F1SDF7	Uncharacterized protein	2	8	1	38.4
F1SDB6	Protein kinase AMP-activated non-catalytic subunit beta 2	7	1	1	30.3
F1SD78	Methylthioribose-1-phosphate isomerase	10	6	3	41.9
F1SD45	cAMP-dependent protein kinase catalytic subunit alpha	27	39	4	40.6
F1SCM9	Thyroid hormone receptor interactor 10	7	7	3	68.3
F1SCF0	Alpha-1-antitrypsin	37	57	14	46.9
F1SCD0	Uncharacterized protein	32	58	6	46.6
F1SCC9	Uncharacterized protein	28	53	6	46.4
F1SCC7	Uncharacterized protein	36	43	9	45.5
F1SCC6	Uncharacterized protein	22	31	4	51.9
F1SC80	Retinol-binding protein	14	6	3	23.1
F1SC51	PDZ and LIM domain protein 1	39	17	9	36
F1SBS4	Complement C3	45	266	62	186.9
F1SBH1	D-aminoacyl-tRNA deacylase	15	3	2	23.3
F1SB81	Plasminogen	22	33	12	91.2
F1SB63	Uncharacterized protein	11	7	5	60.6
F1SB53	Uncharacterized protein	26	22	9	48.6
F1SB42	Ezrin	11	28	2	69.3
F1SB16	COP9 signalosome subunit 3	19	17	6	45.4
F1SAX3	Sodium/potassium-transporting ATPase subunit alpha	3	4	2	113.6
F1SAP4	Tryptophanyl-tRNA synthetase	6	3	2	54.4
F1SAF0	Dihydrolipoyl dehydrogenase	19	19	7	54.2
F1SAE9	Laminin subunit beta 1	12	24	13	194.1
F1SAD1	Thiamine pyrophosphokinase	11	4	2	27.2
F1SA98	Tyrosine 3-monooxygenase/tryptophan 5-monooxygenase activation protein theta	22	26	2	27.7
F1SA96	Isoamyl acetate hydrolyzing esterase 1 (putative)	22	12	5	27.2
F1SA70	Heat shock protein family A (Hsp70) member 2	21	46	3	69
F1SA56	Protein farnesyltransferase subunit beta	2	1	1	48.8
F1S9W8	Uncharacterized protein	2	1	1	76.1
F1S9T0	DnaJ heat shock protein family (Hsp40) member B4	14	7	4	37.8
F1S9S5	Uncharacterized protein	5	3	2	71
F1S9Q3	Uncharacterized protein	58	199	21	71.8
F1S9P4	Uncharacterized protein	2	1	1	66.8
F1S9K3	3'(2'), 5'-bisphosphate nucleotidase 1	3	2	1	35.2
F1S9H9	Low molecular weight phosphotyrosine protein phosphatase	26	9	3	18.1
F1S956	6-phosphogluconolactonase	11	7	2	27.5
F1S8Y5	Phosphoglycerate mutase	54	80	8	29.9
F1S8T6	O-GlcNAcase	1	1	1	102.9
F1S8H8	Purine nucleoside phosphorylase	6	1	1	33.6
F1S8H4	Probable tRNA N6-adenosine threonylcarbamoyltransferase	5	3	1	36.4
F1S8G6	Small glutamine rich tetratricopeptide repeat containing alpha	28	24	7	34.2
F1S8G5	Thimet oligopeptidase	12	18	6	75.7
F1S8D4	WD repeat domain 77	20	9	4	37
F1S880	NSFL1 cofactor	33	23	8	40.9
F1S848	5'-nucleotidase, cytosolic II	10	3	3	65.9
F1S814	Phosphoglucomutase 1	66	193	32	61.5
F1S7Z8	Dedicator of cytokinesis 7	0	1	1	261.6
F1S7W3	Uncharacterized protein	23	16	7	51.2
F1S7V6	Protein phosphatase 1 regulatory inhibitor subunit 14C	22	9	2	17.9
F1S7S5	SUN domain containing ossification factor	1	1	1	138.3
F1S7K4	Perilipin 4	60	73	23	158.7
F1S7K2	Leucine rich alpha-2-glycoprotein 1	14	12	4	39.4
F1S7H3	Myosin light chain kinase 2	37	62	14	66.5
F1S7A9	FGGY carbohydrate kinase domain containing	3	3	1	60.1
F1S765	Chromosome 1 open reading frame 123	33	19	4	18.1
F1S710	Calcyclin binding protein	23	11	5	26.5
F1S6K5	Adenine phosphoribosyltransferase	6	1	1	19.6
F1S6B4	Proline and arginine rich end leucine rich repeat protein	9	6	3	43.7
F1S682	Sulfhydryl oxidase	9	12	5	81.4
F1S663	Uncharacterized protein	23	66	23	162.7
F1S5Z8	Synaptophysin like 2	5	4	1	30.6
F1S5Z3	Seryl-tRNA synthetase	22	25	8	58.5
F1S5N8	Uncharacterized protein	4	4	1	25.1
F1S5K0	Uncharacterized protein	29	24	6	52.4
F1S5J3	Nebulin related anchoring protein	10	17	13	196.1
F1S5J1	Leucine rich pentatricopeptide repeat containing	1	6	1	158.7
F1S5H7	NHL repeat containing 2	24	28	10	79.1
F1S564	Uncharacterized protein	3	2	1	39.2
F1S550	Dihydropyrimidine dehydrogenase [NADP(+)]	7	4	4	111.4
F1S4Z2	Charged multivesicular body protein 4B	17	2	2	25
F1S4Y8	Eukaryotic translation initiation factor 2 subunit beta	14	8	3	38.2
F1S4X9	Glutathione synthetase	6	3	2	52.3
F1S4J7	Uncharacterized protein	39	44	10	36.7
F1S497	Tetratricopeptide repeat domain 9	14	1	1	24.4
F1S458	Lysine--tRNA ligase	12	8	5	71.4
F1S432	DEAD-box helicase 19B	2	1	1	53.9
F1S431	Uncharacterized protein	8	11	6	105.7
F1S418	Uncharacterized protein	10	3	2	28.5
F1S415	BCL2 associated athanogene 3	27	18	10	65.2
F1S3H7	Uncharacterized protein	18	23	5	38.3
F1S3H1	Aldehyde dehydrogenase 6 family member A1	7	3	2	57.7
F1S340	Sorcin	6	1	1	21.7
F1S325	Putative hydroxypyruvate isomerase	10	2	2	30.2
F1S2X3	Ethylmalonyl-CoA decarboxylase 1	34	16	8	32.9
F1S2V3	HD domain containing 2	7	1	1	23.4
F1S2K3	Uncharacterized protein	63	22	4	14.5
F1S2I8	Tubulin polymerization promoting protein family member 3	24	8	3	18.9
F1S2G3	Tubulin-specific chaperone A	8	1	1	12.7
F1S2F6	Voltage-dependent anion-selective channel protein 2	13	5	2	31.6
F1S2E2	Annexin	26	34	11	53.9
F1S269	RCSD domain containing 1	51	34	11	40.4
F1S232	4-trimethylaminobutyraldehyde dehydrogenase	31	73	18	64.7
F1S1X9	Thioredoxin like 1	19	11	4	32.3
F1S1X3	Asparaginyl-tRNA synthetase	17	18	8	64.4
F1S1U5	Golgi reassembly stacking protein 2	12	7	3	42.6
F1S1L1	Translocase of inner mitochondrial membrane 8A	11	1	1	11
F1S1G8	Amine oxidase	20	34	5	76.7
F1S1B9	Uncharacterized protein	9	6	2	35.3
F1S1A9	Uncharacterized protein	10	4	1	11.1
F1S192	Prefoldin subunit 2	17	10	2	16.7
F1S100	Serine/threonine-protein phosphatase	7	9	2	58.9
F1S0V3	Annexin	56	145	2	75.8
F1S0P4	Uncharacterized protein	5	2	2	56.4
F1S0J2	Uncharacterized protein	13	17	7	68.9
F1S0D9	Aspartyl-tRNA synthetase	24	16	8	57.1
F1S0C1	S-(hydroxymethyl)glutathione dehydrogenase	28	33	7	40.8
F1S0B9	Eukaryotic translation initiation factor 4E	22	13	4	25.1
F1RZX9	Haloacid dehalogenase like hydrolase domain containing 2	18	10	4	28.4
F1RZT2	Uncharacterized protein	9	1	1	14.6
F1RZR6	CutA divalent cation tolerance homolog	27	17	3	21.7
F1RZN7	Uncharacterized protein	8	5	3	72.1
F1RYZ0	60S acidic ribosomal protein P2	29	1	1	11.7
F1RYU9	USO1 vesicle transport factor	19	31	11	104.3
F1RYS8	Coiled-coil domain containing 158	1	3	1	125.4
F1RYQ0	Prolyl endopeptidase	49	97	25	84.6
F1RYI8	Uncharacterized protein	2	3	2	138.5
F1RYA4	Nucleosome assembly protein 1 like 4	19	20	4	47.3
F1RYA3	Cysteinyl-tRNA synthetase	3	3	2	84.8
F1RXS0	Uncharacterized protein	2	1	1	73.4
F1RXM6	Thyroxine-binding globulin	7	2	2	46.2
F1RXC2	Carbonic anhydrase 2	21	13	5	29.2
F1RXA7	Proteasome 26S subunit, non-ATPase 3	16	13	6	60.9
F1RX84	Pyridoxal phosphate homeostasis protein	11	2	2	30.4
F1RX68	Serine/threonine-protein phosphatase	37	21	7	35.6
F1RX66	Glutathione reductase	19	9	6	56.2
F1RX37	Fibrinogen beta chain	47	69	20	56.4
F1RX36	Fibrinogen alpha chain	30	56	15	72.6
F1RX35	Fibrinogen gamma chain	50	88	18	50.7
F1RWZ2	Pre-mRNA processing factor 4B	1	4	1	122.2
F1RWY0	Regucalcin	31	14	5	33.4
F1RWP3	Cytoglobin	5	1	1	21.4
F1RWK0	Junctophilin 1	4	4	2	71.2
F1RWJ6	Aminopeptidase	34	106	25	103.6
F1RWJ5	Importin subunit beta-1	18	35	11	97.2
F1RWI8	Secernin 2	12	6	4	48.2
F1RWC5	Kinesin-like protein	7	7	5	109.7
F1RVY7	Galactokinase 1	5	4	1	42.1
F1RVX2	Uncharacterized protein	27	8	2	16.1
F1RVS9	Uncharacterized protein	13	16	4	49.1
F1RVL5	Uncharacterized protein	2	3	1	94.5
F1RVD2	Enolase-phosphatase E1	17	6	3	28.9
F1RVC9	Heterogeneous nuclear ribonucleoprotein D	17	15	4	38.3
F1RVA3	Sarcoglycan gamma	5	1	1	33.4
F1RV28	Mitogen-activated protein kinase kinase 6	26	20	6	37.5
F1RUY9	Carnosine synthase 1	3	4	2	101.4
F1RUS8	Uncharacterized protein	4	1	1	39
F1RUR7	Cullin 2	5	4	3	87
F1RUM4	Inter-alpha-trypsin inhibitor heavy chain H2	14	43	11	104.2
F1RUK8	Rab GDP dissociation inhibitor	50	72	16	50.3
F1RUJ0	Adenylyl cyclase-associated protein	13	5	4	53.7
F1RUH7	Uncharacterized protein	6	3	1	28.5
F1RUH0	HECT, UBA and WWE domain containing 1, E3 ubiquitin protein ligase	3	7	6	485.9
F1RUE0	Acyl-CoA thioesterase 13	7	1	1	15.2
F1RU27	Chromosome 11 open reading frame 68	4	1	1	33.2
F1RU12	Uncharacterized protein	8	3	2	32.7
F1RTY6	Peptidylprolyl isomerase D	35	13	9	40.7
F1RT87	RAB2A, member RAS oncogene family	13	4	2	23.5
F1RT25	Sorting nexin 3	13	8	2	18.8
F1RSN3	5-oxoprolinase, ATP-hydrolysing	11	19	9	136.2
F1RSM2	Proteasome 26S subunit, non-ATPase 12	8	3	3	53
F1RSG9	Uncharacterized protein	28	18	5	24.8
F1RRY2	Uncharacterized protein	3	1	1	35
F1RRJ4	Exportin 5	1	1	1	135.7
F1RRD6	Uncharacterized protein	37	56	20	84.4
F1RR89	Uncharacterized protein	5	3	2	75.3
F1RR69	Uncharacterized protein	5	1	1	30
F1RR62	Kynurenine aminotransferase 1	3	4	1	51.4
F1RR17	Uncharacterized protein	10	1	1	23.9
F1RR07	Phosphoinositide phospholipase C	3	1	1	88.6
F1RQZ4	Uncharacterized protein	4	1	1	28.1
F1RQW7	Uncharacterized protein	5	6	3	94.2
F1RQW6	Complement factor B	34	70	1	85.8
F1RQW2	Uncharacterized protein	15	39	21	192.3
F1RQU2	Uncharacterized protein	51	132	17	83.2
F1RQR4	EH domain containing 1	23	16	8	63.6
F1RQQ8	Alpha-1,4 glucan phosphorylase	64	445	4	97.2
F1RQM6	Synaptosome associated protein 91	1	1	1	92.3
F1RQM4	Malic enzyme	19	27	7	63.8
F1RQ75	Coagulation factor IX	9	7	3	51.6
F1RPW9	Elongation factor 1-gamma	34	48	13	48.4
F1RPW8	Asparaginase like 1	27	10	4	32.1
F1RPV1	TOR signaling pathway regulator	28	8	5	31.4
F1RPU8	Mitochondrial pyruvate carrier	9	1	1	14.2
F1RPS8	ATP synthase subunit alpha	29	35	13	61.6
F1RPQ3	Proteasome 26S subunit, non-ATPase 14	4	1	1	34.6
F1RPH0	Phosphoglycerate kinase	81	287	34	44.5
F1RPD2	Ubiquinol-cytochrome c reductase core protein 2	16	11	4	48.2
F1RP44	Uncharacterized protein	23	62	20	123.5
F1RP34	NAD(P)H-hydrate epimerase	18	11	3	31.5
F1RP07	Phosphorylase b kinase regulatory subunit	7	9	6	125.5
F1RP05	DnaJ heat shock protein family (Hsp40) member A2	4	1	1	45.7
F1RNX2	Programmed cell death 5	34	13	4	14.2
F1RNW4	Peptidase D	24	31	10	54.8
F1RNP2	Uncharacterized protein	17	9	3	35.7
F1RN71	Uncharacterized protein	19	12	4	28.4
F1RN43	Cullin 4A	6	6	4	87.7
F1RMZ8	ATPase H+ transporting V1 subunit B2	2	2	1	56.6
F1RMT5	Uncharacterized protein	12	14	7	88
F1RMR6	HSPA (Hsp70) binding protein 1	3	1	1	39.1
F1RMN7	Hemopexin	43	57	13	51.2
F1RM74	Glyceraldehyde-3-phosphate dehydrogenase	12	109	1	35.5
F1RM62	Heat shock protein family B (small) member 6	70	34	7	17.4
F1RM45	Apolipoprotein E	17	7	4	36.6
F1RM25	Serine/threonine-protein phosphatase	14	13	5	56.8
F1RM15	Leucyl-tRNA synthetase	1	1	1	130.9
F1RL81	Hydroxysteroid 17-beta dehydrogenase 14	5	1	1	27.2
F1RKY2	Serpin family D member 1	28	33	10	55.8
F1RKX9	CRK like proto-oncogene, adaptor protein	20	6	4	33.8
F1RKW8	Proteasome 26S subunit, non-ATPase 11	18	19	6	47.3
F1RKJ9	Isochorismatase domain containing 1	25	10	5	32.1
F1RKI3	Histidine triad nucleotide binding protein 1	78	29	6	13.7
F1RKG8	Uncharacterized protein	79	99	16	21
F1RK61	Ubiquitin recognition factor in ER associated degradation 1	5	3	1	34.4
F1RK48	Sarcalumenin	1	1	1	86.6
F1RK01	Carboxypeptidase B2	5	5	2	48.6
F1RJW7	Calsequestrin	3	4	1	45.8
F1RJJ3	Uncharacterized protein	22	10	5	28.7
F1RJH8	Argininosuccinate lyase	13	9	3	51.7
F1RJ93	Transgelin	24	13	4	22.4
F1RIP4	RuvB-like helicase	3	1	1	51.1
F1RII7	Hemoglobin subunit beta	82	435	7	16.2
F1RII5	Uncharacterized protein	47	305	1	15.6
F1RIF8	6-phosphogluconate dehydrogenase, decarboxylating	18	15	6	52.3
F1RIF3	Fumarylacetoacetate hydrolase	18	15	7	53
F1RIE2	Damage specific DNA binding protein 1	25	43	21	125.6
F1RI15	Heat shock protein family A (Hsp70) member 4	47	96	1	92.3
F1RHN1	Transport and golgi organization 2 homolog	8	1	1	33.8
F1RHM8	RAN binding protein 1	40	5	4	23.7
F1RHJ2	Heparin binding growth factor	40	14	5	27.1
F1RHF0	Ubiquitin carboxyl-terminal hydrolase	60	51	10	26.1
F1RHE6	Potassium channel tetramerization domain containing 12	19	10	4	35.3
F1RHA7	Transforming growth factor-beta-induced protein ig-h3	7	4	3	74.3
F1RH92	Myotilin	4	4	2	55.6
F1RH19	Myosin binding protein C, fast type	34	103	30	135.2
F1RGY5	Nidogen 1	8	11	6	135.6
F1RGX4	Uncharacterized protein	72	251	6	15.2
F1RGU1	Uncharacterized protein	6	2	1	32.9
F1RGQ5	Ubiquitin conjugating enzyme E2 G1	16	3	2	19.5
F1RGP4	PBX homeobox interacting protein 1	2	2	1	80.3
F1RGN8	Smoothelin like 2	2	1	1	49
F1RGK5	Tropomyosin alpha-3 chain	26	24	4	29.3
F1RGF7	DnaJ heat shock protein family (Hsp40) member C18	3	1	1	41.6
F1RGE7	Steroid receptor RNA activator 1	4	1	1	30.4
F1RGC9	Proteasome 26S subunit, non-ATPase 13	10	9	3	42.8
F1RG45	Angiotensinogen	33	34	11	51.1
F1RFY1	Profilin	71	40	8	15
F1RFX9	Solute carrier family 25 member 11	5	1	1	36.8
F1RFV5	Proteasome subunit beta	17	16	4	25.7
F1RFQ7	GTP-binding nuclear protein Ran	35	19	6	24.4
F1RFM7	Uncharacterized protein	13	3	2	35.2
F1RFI1	Elongation factor Tu	3	1	1	49.4
F1RFE3	Leucine carboxyl methyltransferase 1	8	6	3	37.9
F1REZ3	Versican	2	1	1	38.8
F1REW9	Density-regulated protein	30	6	5	22.1
E7EI20	Rho GDP dissociation inhibitor alpha	30	35	6	23.4
E7BXW9	Musculoskeletal embryonic nuclear protein 1	55	19	5	8.5
E1CAJ5	Protein disulfide-isomerase	6	3	3	56.8
E0D7H7	Leukotriene A(4) hydrolase	48	72	22	69.2
E0AD19	Heart fatty acid-binding protein	71	46	7	14.7
D9D839	Superoxide dismutase [Cu-Zn]	59	56	6	15.9
D6QST6	2,4-dienoyl-CoA reductase 1	7	2	2	35.4
D3K5L3	Catechol-O-methyltransferase	27	7	4	30
D3K5K2	Peptidylprolyl isomerase	37	26	11	51.3
D3GGC5	Actinin-associated LIM protein 1a	51	45	13	39.5
D2SQP3	Cysteine and glycine-rich protein 3	60	67	9	20.9
D2D3R3	Melusin	8	1	1	38
D0G780	N-acetylneuraminic acid synthase	16	13	4	40.1
D0G778	Macrophage migration inhibitory factor (Fragment)	8	4	1	11.9
D0G6X4	Farnesyl diphosphate synthase	13	12	5	48.6
D0G0C9	T-complex protein 1 subunit eta	11	10	5	59.4
D0G0C8	Chaperonin containing TCP1 subunit 2	13	5	5	57.4
D0G0C5	Annexin	33	24	9	35.8
D0G0B3	Acetyl-Coenzyme A acyltransferase 2	18	12	5	41.9
C6YXH2	Cellular retinoic acid binding protein 2	12	1	1	15.7
C5H0C6	Ubiquitin thioesterase	26	14	5	31.3
C1PIG4	cAMP-dependent protein kinase regulatory subunit type II alpha	47	52	14	45.1
C0LZL0	Fascin	12	8	4	54.6
B9ZSM8	CD90 protein	9	4	1	17.9
B9TSR5	Valyl-tRNA synthetase	5	8	5	140.1
B8Y648	Ubiquitin-conjugating enzyme E2L 3	49	16	6	17.9
B8XSK0	Copine I	2	3	1	59
B8LFE3	Cardiomyopathy associated 1	3	3	3	198.7
B7UCQ6	Ankyrin repeat domain 1 variant i6,7,8	3	2	1	37.7
B7SU41	Methionine adenosyltransferase 2 subunit beta	18	6	4	37.6
B6VNT8	Cardiac muscle alpha actin 1	63	121	2	42
B6EDV3	ATP synthase protein 8	15	2	1	7.9
B6E241	Growth factor receptor bound protein 2	19	6	4	25.2
B6A7R3	Carbonic anhydrase IIIb	73	152	4	20.4
B5LX40	Adaptor protein phosphotyrosine interaction PH domain and leucine zipper containing 1	19	21	9	79.4
B5KL55	CD163	1	4	1	120.6
B5KJG2	Phosphoglycerate mutase	56	164	14	28.7
B5APU8	Actin-related protein 2/3 complex subunit 3	6	1	1	20.5
B5APU7	Arp2/3 complex 34 kDa subunit	6	2	2	34.3
B5APU6	Actin-related protein 2/3 complex subunit	3	1	1	40.9
B5APU4	Actin-related protein 3-like protein	20	9	5	47.4
B5A562	Pentaxin	10	5	2	24.9
B3VMR0	5-aminoimidazole-4-carboxamide ribonucleotide formyltransferase/IMP cyclohydrolase	3	2	1	64.4
B3VMQ9	Adenylosuccinate lyase	27	31	9	55
B3VI70	Troponin I	37	24	5	21.3
B3STX9	Prothrombin	38	48	16	69.9
B3CL06	Transferrin	65	377	47	78.9
B2CZR7	CFL2b variant 1	72	59	11	18.7
B1Q039	CRYAB	42	24	7	20.1
B1A8Z3	Alpha-1,4 glucan phosphorylase	15	25	5	97.4
B1A3A0	Beta-enolase 3 transcript variant 1	67	455	20	47.1
B0LXK8	Hypoxanthine phosphoribosyltransferase	45	20	8	24.5
B0FMQ3	Sarcoglycan beta	7	1	1	34.8
A8U4R4	Transketolase	19	31	8	67.8
A7YX24	Gamma-synuclein	10	1	1	13
A7XXV9	NAD-dependent protein deacylase sirtuin-5, mitochondrial	5	1	1	33.6
A7TX82	COP9 constitutive photomorphogenic-like subunit 2	16	12	6	51.6
A7E1S9	Uncharacterized protein (Fragment)	62	162	3	22.9
A6NA29	AMP deaminase	3	1	1	86.5
A6M929	Eukaryotic translation initiation factor 4A isoform 2	35	46	13	46.4
A5YV76	Fatty acid synthase	2	6	4	272.1
A5PF00	B-factor, properdin	34	71	1	85.8
A5GHK3	Prefoldin subunit 4	11	2	1	15.3
A5GFT5	Aminopeptidase-like 1	7	9	3	55.6
A5A759	Keratin 2A	5	10	2	65.8
A5A758	Keratin 1 (Fragment)	11	27	6	65.2
A4UXY9	Nucleoside diphosphate kinase	54	26	5	17.2
A4UTN7	Heat shock 105kDa/110kDa protein 1	12	12	7	96.6
A3RG87	Cystatin B protein	44	16	2	11.1
A2IBS6	Sara2 protein	17	4	3	22.4
A1XQV6	COX7A2	16	1	1	9.2
A1XQV5	Fast skeletal muscle troponin C	23	12	3	18.1
A1XQT5	HUMMLC2B	8	2	1	19
A0ZVR1	Mitochondrial antiviral signaling protein	4	2	1	55.1
A0SEH2	Complement component C8B	8	7	4	69.1
A0SEH1	Complement component C8A	16	18	6	66
A0PFK6	F-actin-capping protein subunit alpha	42	14	7	33
A0PFK5	F-actin-capping protein subunit alpha	5	1	1	33
A0PA01	Serine protease inhibitor 9	4	1	1	42.5
A0PA00	C1 inhibitor	9	10	3	54.6
A0MWC5	Monocyte differentiation antigen CD14	15	12	4	39.8
A0A2C9F3E2	Troponin T, slow skeletal muscle	22	16	4	31.2
A0A2C9F3D9	Vimentin	2	1	1	49.2
A0A2C9F3C3	Hydroxyacyl-coenzyme A dehydrogenase, mitochondrial	34	20	7	31.3
A0A2C9F3B1	Aldehyde dehydrogenase, mitochondrial	7	6	3	59.3
A0A2C9F3A4	UMP-CMP kinase	34	21	6	26
A0A2C9F3A3	ATP synthase subunit O, mitochondrial	22	8	3	23.4
A0A2C9F397	Triokinase/FMN cyclase	16	14	7	59.1
A0A2C9F393	Vinculin	37	112	3	121.7
A0A2C9F386	COP9 signalosome complex subunit 4	47	32	12	40.8
A0A2C9F382	Fatty acid-binding protein, liver	9	1	1	16.5
A0A2C9F380	Phosphoacetylglucosamine mutase	21	30	10	59.3
A0A2C9F366	Heat shock protein beta-1	29	20	7	25.5
A0A2C9F356	Haptoglobin	48	84	16	38.4
A0A2C9F352	Dehydrogenase/reductase SDR family member 4	5	1	1	26.3
A0A2C9F350	Medium-chain-specific acyl-CoA dehydrogenase, mitochondrial	12	8	4	43.3
A0A2C9F348	Spliceosome RNA helicase DDX39B	6	8	3	59
A0A2C9F331	Myosin light polypeptide 6	25	9	2	17.9
A0A288CG11	SH3 domain containing GRB2 like, endophilin B1	4	1	1	45
A0A288CFV1	Uncharacterized protein	7	2	1	16.8
A0A288CFT0	Triosephosphate isomerase	75	254	17	30.5
A0A287BTN9	Proteasome 26S subunit, non-ATPase 10	13	5	2	24.5
A0A287BTC2	DNA-(apurinic or apyrimidinic site) lyase	5	1	1	35.4
A0A287BSZ9	Dynein cytoplasmic 1 light intermediate chain 2	3	1	1	54.1
A0A287BSR0	Desmin	3	1	1	54.1
A0A287BSL7	Uncharacterized protein	56	23	3	17.4
A0A287BSL4	Vinculin	43	105	1	101
A0A287BSE8	G protein pathway suppressor 1	27	20	10	59.2
A0A287BS79	Uncharacterized protein	3	1	1	31
A0A287BRL8	Myristoylated alanine rich protein kinase C substrate	31	18	5	31.6
A0A287BRF1	Uncharacterized protein	15	9	3	20.4
A0A287BRC2	Uncharacterized protein	8	1	1	18.5
A0A287BRA4	Uncharacterized protein	14	2	2	16.8
A0A287BQU9	Uncharacterized protein	43	120	20	74
A0A287BQT2	Aconitase 1	24	45	16	98.2
A0A287BQ72	Transaldolase	17	16	6	43
A0A287BQ14	PDGFA associated protein 1	28	8	4	20.7
A0A287BPW8	NADH:ubiquinone oxidoreductase subunit B4	9	1	1	15.1
A0A287BPP9	Proteasome subunit beta	35	17	6	26.3
A0A287BPN0	Microtubule-associated protein	26	103	1	238.7
A0A287BPL0	Protein tyrosine phosphatase, receptor type B	1	1	1	248
A0A287BPK4	Myozenin 3	3	2	1	26.4
A0A287BPB7	Serine/threonine-protein phosphatase 2A 55 kDa regulatory subunit B	16	13	5	53
A0A287BP37	Arginyl-tRNA--protein transferase 1	2	2	1	64.6
A0A287BNK4	Signal transducer and activator of transcription	2	1	1	91.8
A0A287BNE4	Ubiquitin conjugating enzyme E2 M	15	7	2	20.9
A0A287BN36	Uncharacterized protein	17	9	3	23.5
A0A287BN18	Nebulin	0	1	1	654.5
A0A287BMT8	Uncharacterized protein	14	1	1	8.5
A0A287BMB7	Tubulin alpha chain	26	38	1	50
A0A287BMB6	Heterogeneous nuclear ribonucleoprotein A/B	9	9	2	37
A0A287BM29	Apolipoprotein A-IV	21	14	7	44.8
A0A287BLV7	NADH:ubiquinone oxidoreductase core subunit S1	7	6	4	79.5
A0A287BLQ0	Uncharacterized protein	34	18	8	38.3
A0A287BLM6	Mitogen-activated protein kinase	4	1	1	43
A0A287BLH9	Uncharacterized protein	19	2	2	23
A0A287BLB5	Uncharacterized protein	9	1	1	19
A0A287BLB3	KH-type splicing regulatory protein	4	1	1	76.8
A0A287BL83	Uncharacterized protein	59	42	1	30.5
A0A287BL80	Mannose-6-phosphate isomerase	36	49	11	46.4
A0A287BK75	Uncharacterized protein	18	16	6	43.4
A0A287BJZ2	Ubiquitin protein ligase E3A	2	1	1	100.5
A0A287BJS1	Uncharacterized protein	4	1	1	70.9
A0A287BJR8	Acyl-CoA-binding protein	77	33	5	8
A0A287BJQ2	NADH:ubiquinone oxidoreductase core subunit S8	13	2	2	27.1
A0A287BJ85	Immunity related GTPase Q	6	3	2	60.9
A0A287BJ15	Geranylgeranyl transferase type-2 subunit beta	6	2	2	40.7
A0A287BIV4	Proteasome subunit alpha type	36	21	7	29.5
A0A287BIN1	Apolipoprotein B mRNA editing enzyme catalytic subunit 2	55	53	10	25.8
A0A287BIL8	Endoplasmic reticulum chaperone BiP	14	25	5	72.2
A0A287BI30	Uncharacterized protein	39	42	9	25.9
A0A287BHP7	Ubiquinol-cytochrome c reductase core protein 1	11	10	5	58.6
A0A287BHL2	Phosphoglycolate phosphatase	38	35	9	34.3
A0A287BH90	Uncharacterized protein	4	6	2	65.2
A0A287BH49	Chloride intracellular channel protein	27	21	7	46.6
A0A287BGW4	Delta-aminolevulinic acid dehydratase	37	25	9	34.7
A0A287BGP7	Uncharacterized protein	3	4	1	45
A0A287BG40	Uncharacterized protein	5	3	1	27.4
A0A287BG25	Troponin I1, slow skeletal type	31	25	8	24.8
A0A287BG23	Glyceraldehyde-3-phosphate dehydrogenase	48	747	1	42.5
A0A287BG14	Proteasome 26S subunit, ATPase 6	18	10	6	45.8
A0A287BFU6	Complement C1r	2	1	1	70.8
A0A287BF33	Actin, alpha skeletal muscle	61	124	2	38
A0A287BF30	Uncharacterized protein	16	13	4	45.2
A0A287BEZ5	Acyl-CoA synthetase short chain family member 2	3	1	1	80.2
A0A287BET6	Adhesion G protein-coupled receptor B1	1	1	1	170.8
A0A287BEK2	Uncharacterized protein	12	1	1	26.9
A0A287BEJ8	Dystrobrevin	2	1	1	81.4
A0A287BEH6	PDZ and LIM domain 7	2	1	1	55.3
A0A287BDU7	Uncharacterized protein	34	145	2	154.2
A0A287BDN4	N(alpha)-acetyltransferase 16, NatA auxiliary subunit	1	1	1	102.7
A0A287BD91	CAP-Gly domain containing linker protein 1	19	44	19	157.3
A0A287BCG9	Uncharacterized protein	26	19	4	19.2
A0A287BBS8	Insulin degrading enzyme	3	3	3	117.9
A0A287BBB5	VAMP associated protein A	9	5	1	32.2
A0A287BB89	Pyridoxamine 5'-phosphate oxidase	37	33	8	30.1
A0A287BB72	Serine/threonine-protein phosphatase 2A 65 kDa regulatory subunit A alpha isoform	20	36	11	78
A0A287BAZ6	Peroxiredoxin 2	43	66	9	21.9
A0A287BAY9	Serum albumin	73	895	8	74.5
A0A287BAM0	Dystroglycan	5	8	3	97.2
A0A287BAF3	Adenylosuccinate synthetase isozyme 1	52	81	19	50.2
A0A287BAB5	Uncharacterized protein	10	1	1	10.1
A0A287BA50	Succinate--CoA ligase [ADP/GDP-forming] subunit alpha, mitochondrial	16	9	3	36.1
A0A287B9Z6	Uncharacterized protein	54	35	9	31.5
A0A287B9Y7	Inosine triphosphate pyrophosphatase	14	2	2	23
A0A287B9W3	Dynein cytoplasmic 1 heavy chain 1	2	11	6	428.1
A0A287B9B3	Serpin family F member 2	7	9	3	62.4
A0A287B975	CCHC-type zinc finger nucleic acid binding protein	32	11	4	19.5
A0A287B960	Myosin light chain kinase 3	5	7	1	74
A0A287B959	Histone H2A	13	7	1	15.8
A0A287B8Z2	Fructose-bisphosphate aldolase	31	106	7	46.8
A0A287B8R2	Uncharacterized protein	12	8	4	46.7
A0A287B8G2	Solute carrier family 38 member 5	5	1	1	54
A0A287B8G0	Pyruvate kinase	64	514	4	63.1
A0A287B874	Integrin subunit alpha 11	1	1	1	142.6
A0A287B800	Uncharacterized protein	47	167	1	3.6
A0A287B7Q3	Uncharacterized protein	32	9	1	19.1
A0A287B7B9	Beta-2-microglobulin	14	4	2	15.7
A0A287B799	Rab GDP dissociation inhibitor	22	24	5	51.6
A0A287B778	Ubiquitin conjugating enzyme E2 O	1	1	1	140.9
A0A287B6W8	Apoptotic chromatin condensation inducer 1	1	1	1	145.9
A0A287B6V8	Mitogen-activated protein kinase kinase kinase 20	3	2	1	52.1
A0A287B6S5	Enolase 1	60	199	1	47.4
A0A287B6J6	Heat shock protein family A (Hsp70) member 4	45	99	2	95.4
A0A287B5Z7	Acyl-CoA thioesterase 4	8	13	3	55
A0A287B5W2	Uncharacterized protein	29	46	5	25.9
A0A287B5V2	Joining chain of multimeric IgA and IgM	31	17	4	19.7
A0A287B5Q7	Uncharacterized protein	3	1	1	39.7
A0A287B5Q4	Reticulon	4	3	3	125.8
A0A287B5N7	Tropomyosin alpha-1 chain	19	27	2	44.1
A0A287B5J2	Myosin binding protein C, slow type	49	183	1	134.1
A0A287B4T1	NAD-dependent protein deacetylase	12	4	3	43.4
A0A287B4P8	Proteasome 26S subunit, ATPase 4	13	6	4	47.3
A0A287B4J2	Adenosylhomocysteinase	27	35	11	52.6
A0A287B4G4	Rac family small GTPase 1	35	21	6	21.4
A0A287B4F9	Uncharacterized protein	9	14	7	101.6
A0A287B4E6	Translationally-controlled tumor protein	31	36	7	27.9
A0A287B4E4	Isoprenoid synthase domain containing	3	1	1	49.9
A0A287B441	ATP synthase-coupling factor 6, mitochondrial	40	4	2	12.4
A0A287B3W7	Uncharacterized protein	45	5	2	10.7
A0A287B3S3	Inter-alpha-trypsin inhibitor heavy chain H1	21	48	15	103
A0A287B3S0	Uncharacterized protein	17	2	1	11.1
A0A287B3F4	Amylo-alpha-1, 6-glucosidase, 4-alpha-glucanotransferase	56	279	65	175.3
A0A287B391	Uncharacterized protein	8	1	1	18.6
A0A287B356	Eukaryotic translation initiation factor 5A	35	18	5	16.8
A0A287B2G7	Uncharacterized protein	3	7	3	117.6
A0A287B2F5	Uncharacterized protein	18	8	1	19.4
A0A287B2B4	Importin 7	7	8	5	122.8
A0A287B250	Chloride intracellular channel protein	14	5	2	27.6
A0A287B231	Ubiquilin 1	5	3	2	62.5
A0A287B1U8	SET and MYND domain containing 1	18	8	5	56.6
A0A287B1T7	Dimethylarginine dimethylaminohydrolase 1	23	16	5	34.8
A0A287B186	Vesicle-associated membrane protein-associated protein B	11	5	1	27
A0A287B175	Uncharacterized protein	26	14	2	9.2
A0A287B0P4	Tumor protein D52 like 2	4	1	1	24.4
A0A287B0N7	Nucleolar protein 3	19	4	2	25.8
A0A287B0I3	Uncharacterized protein	31	10	3	22.8
A0A287B0D1	Uncharacterized protein	22	35	17	103.5
A0A287B0C3	ATP synthase subunit d, mitochondrial	15	4	2	19.5
A0A287B088	Proteasome subunit beta	32	19	6	29
A0A287B084	Echinoderm microtubule associated protein like 1	1	1	1	101.9
A0A287AZK2	Transgelin	31	17	6	26.7
A0A287AZJ9	NEDD8-activating enzyme E1 regulatory subunit	17	18	6	60.3
A0A287AZD8	BCL2 like 13	14	7	4	49.9
A0A287AZB0	Kynurenine aminotransferase 3	26	35	12	50.6
A0A287AZA7	Uncharacterized protein	31	26	5	18
A0A287AZ99	Uncharacterized protein	51	46	1	28.6
A0A287AZ17	Hydroxyacylglutathione hydrolase	29	20	7	39
A0A287AYZ0	Striatin 3	2	2	1	87.4
A0A287AYY7	Leucine rich repeat containing 47	3	3	1	63.9
A0A287AYR8	Uncharacterized protein	47	42	10	30.8
A0A287AYJ0	Dihydropyrimidinase like 3	35	36	11	57.7
A0A287AYH2	GMP reductase	21	13	5	37.7
A0A287AY73	Myozenin-1	7	1	1	33.1
A0A287AY64	GLI pathogenesis related 2	17	6	2	17.2
A0A287AY54	60S acidic ribosomal protein P0	11	3	1	29.8
A0A287AY47	RAN guanine nucleotide release factor	7	2	1	20.2
A0A287AY28	Uncharacterized protein	8	2	2	68.3
A0A287AY26	Vesicle trafficking 1	14	3	2	33.8
A0A287AXX0	Adenosine kinase	4	1	1	40.5
A0A287AXJ7	Inositol-3-phosphate synthase 1	3	2	1	60.7
A0A287AX98	Coagulation factor XII	6	9	3	71.2
A0A287AX77	Uncharacterized protein	43	10	4	22.6
A0A287AWV5	Laminin subunit beta 2	2	3	2	204.8
A0A287AWR7	Paraoxonase 1	7	7	2	40
A0A287AWQ9	Trafficking protein particle complex subunit	4	1	1	20.3
A0A287AWQ5	Uncharacterized protein	26	5	2	17
A0A287AVV2	Voltage-dependent anion-selective channel protein 1	14	6	3	32.1
A0A287AUT4	Uncharacterized protein	3	1	1	29.5
A0A287AUQ9	A-kinase anchoring protein 12	7	10	7	177
A0A287AUQ4	Uncharacterized protein	3	1	1	67.4
A0A287AUH9	Synaptopodin 2	4	2	2	135.6
A0A287ATD7	26S proteasome regulatory subunit 8	17	9	5	45.6
A0A287ATD3	Importin subunit alpha	4	2	2	57.8
A0A287ATD0	Keratin 75	7	8	2	58.7
A0A287AT21	Sorbitol dehydrogenase	24	19	6	38
A0A287AT18	Proteasome subunit alpha type	29	22	5	27.9
A0A287AT05	Serum albumin	81	803	1	59.1
A0A287ASX4	Vasodilator stimulated phosphoprotein	7	2	1	40
A0A287ASW4	Uncharacterized protein	22	8	2	14.4
A0A287ASQ7	Zinc finger and BTB domain containing 8 opposite strand	6	4	1	19.5
A0A287ASH3	NGG1 interacting factor 3 like 1	5	2	2	49
A0A287AS29	Nucleoside diphosphate kinase	32	18	2	17.1
A0A287ARU4	S-phase kinase associated protein 1	30	8	3	18.6
A0A287ART4	Uncharacterized protein	3	1	1	46.8
A0A287ARR1	Ferritin	8	2	1	21.2
A0A287ARG2	Uncharacterized protein	13	7	1	15.3
A0A287ARC8	Serine/threonine-protein phosphatase 2A activator	21	14	5	41.4
A0A287ARC6	RAD23 homolog A, nucleotide excision repair protein	22	13	3	45.6
A0A287ARA7	Ecm29 proteasome adaptor and scaffold	2	2	2	204
A0A287AR55	Fumarate hydratase, mitochondrial	25	30	8	54.7
A0A287AR48	Succinate--CoA ligase [ADP-forming] subunit beta, mitochondrial	2	3	1	50.3
A0A287AQK7	Heat shock protein HSP 90-alpha	52	183	24	90.6
A0A287AQF2	Cofilin-1	45	22	4	18
A0A287AQB6	Tyrosine-protein phosphatase non-receptor type	6	7	3	68
A0A287AQ33	LanC like 2	3	1	1	55
A0A287AQ25	Calpain-3	2	3	1	94.5
A0A287AQ20	Uncharacterized protein	19	26	8	65.3
A0A287AQ12	Protein kinase C and casein kinase substrate in neurons 3	3	1	1	52.1
A0A287APX6	RAP1B, member of RAS oncogene family	11	6	2	20.8
A0A287APQ3	Proteasome activator subunit 4	2	2	2	211.2
A0A287APK5	Calcium-transporting ATPase	16	33	10	110
A0A287APG0	STE20 like kinase	1	1	1	142.6
A0A287AP73	Inter-alpha-trypsin inhibitor heavy chain 3	5	5	4	99.2
A0A287AP52	F-actin-capping protein subunit beta	33	23	8	34.4
A0A287ANV7	Lymphocyte cytosolic protein 1	25	28	10	71.2
A0A287ANU5	Uncharacterized protein	12	2	1	15.7
A0A287ANE3	Myomesin 3	1	1	1	164.9
A0A287AN33	Tropomyosin 2	41	44	8	32.8
A0A287AN02	26S proteasome non-ATPase regulatory subunit 2	18	24	11	100.2
A0A287AMZ2	T-complex protein 1 subunit gamma	10	10	5	60.6
A0A287AMU6	Uncharacterized protein	12	1	1	11.8
A0A287AMP3	Creatine kinase M-type	61	599	16	40.4
A0A287AMN8	Copine 5	1	2	1	67.5
A0A287AMJ4	Selenoprotein W	19	2	1	7
A0A287AMG7	Bridging integrator 1	40	105	20	62.7
A0A287AM51	Solute carrier family 16 member 1	3	1	1	54.2
A0A287AM26	Arginyl aminopeptidase	4	2	2	72.1
A0A287ALS7	Uncharacterized protein	39	10	2	12.5
A0A287ALP4	Uncharacterized protein	4	5	2	79.2
A0A287ALM0	Aspartyl aminopeptidase	13	9	5	59.1
A0A287ALL0	Platelet activating factor acetylhydrolase 1b catalytic subunit 2	12	5	2	25.6
A0A287ALJ6	Uncharacterized protein	30	11	3	17.1
A0A287ALC1	Uncharacterized protein	45	87	17	65
A0A287ALA0	Uncharacterized protein	12	3	2	23.1
A0A287AL55	Alpha-1,4 glucan phosphorylase	17	33	6	96.2
A0A287AKZ9	V-type proton ATPase subunit G	19	2	1	13.7
A0A287AKY1	cAMP-dependent protein kinase type I-alpha regulatory subunit	28	41	12	42.9
A0A287AKT7	Protein arginine N-methyltransferase 5	12	17	6	76.2
A0A287AK88	Glutathione S-transferase	16	4	2	24.9
A0A287AK19	Moesin	29	51	9	67.9
A0A287AJN3	Chromosome 20 open reading frame 27	19	3	2	19.4
A0A287AJE5	Huntingtin interacting protein K	13	1	1	14.3
A0A287AJ97	Farnesyltransferase, CAAX box, alpha	8	3	2	43.2
A0A287AIW3	Dynein cytoplasmic 1 light intermediate chain 1	4	1	1	56.6
A0A287AIU7	Troponin C, slow skeletal and cardiac muscles	8	9	2	20.8
A0A287AIP7	Acyl-CoA synthetase long chain family member 1	3	3	2	78
A0A287AIN9	Septin 11	7	3	2	50.9
A0A287AII8	1,4-alpha-glucan branching enzyme 1	20	38	12	80.8
A0A287AIE6	ATPase ASNA1	8	8	2	38.8
A0A287AIE4	Kelch like family member 41	41	81	24	68.1
A0A287AI92	Carbonic anhydrase 1	49	42	9	29
A0A287AI67	Uncharacterized protein	6	4	2	47.8
A0A287AHZ3	Xin actin binding repeat containing 2	1	1	1	376.8
A0A287AHU1	Poly(A) binding protein interacting protein 1	3	2	1	45.8
A0A287AHI7	Uncharacterized protein	23	17	5	31
A0A287AHD3	Echinoderm microtubule associated protein like 4	1	1	1	109
A0A287AHC2	Glucosamine-6-phosphate isomerase	11	3	2	35
A0A287AHC1	Uncharacterized protein	25	2	1	10
A0A287AH85	Adenylate kinase 2, mitochondrial	28	12	5	25.6
A0A287AH70	Tetratricopeptide repeat domain 38	8	5	3	54.8
A0A287AH11	Uncharacterized protein	13	1	1	12.5
A0A287AGG3	Proteasome subunit beta	30	29	8	30.1
A0A287AGA4	6-phosphofructokinase	7	16	2	83.8
A0A287AGA0	Microfibril associated protein 5	14	6	2	19
A0A287AG29	Calreticulin	6	1	1	44.2
A0A287AG25	Tumor protein D52	6	3	1	25.9
A0A287AG13	Apolipoprotein B	6	35	21	516.9
A0A287AFZ8	Cysteine and histidine-rich domain-containing protein 1	27	13	6	37.3
A0A287AFU9	Uncharacterized protein	5	4	1	29.3
A0A287AFQ4	Complement C8 gamma chain	23	7	4	25
A0A287AFK2	Troponin T, fast skeletal muscle	20	24	5	32.5
A0A287AFJ9	Gephyrin	4	2	2	87
A0A287AFG3	Uncharacterized protein	7	1	1	38.3
A0A287AFE3	Uncharacterized protein	13	9	2	22.6
A0A287AFA9	Nudix hydrolase 9	7	2	2	39
A0A287AF78	Uncharacterized protein	11	1	1	22.5
A0A287AF76	Eukaryotic translation initiation factor 4 gamma 3	7	17	8	183.4
A0A287AF47	Heparan sulfate proteoglycan 2	1	3	3	463.3
A0A287AF17	Uncharacterized protein	1	2	1	279
A0A287AEY9	Uncharacterized protein	6	10	2	28.9
A0A287AEP6	Chromosome 11 open reading frame 58	9	2	1	20.2
A0A287AEL2	Keratin 14	10	17	3	56
A0A287AEH0	Proteasome 26S subunit, non-ATPase 7	6	4	2	37
A0A287AEC1	Deoxycytidine kinase	11	5	2	25.1
A0A287AEC0	Basic leucine zipper and W2 domains 2	29	30	11	48.1
A0A287AE99	Small nuclear ribonucleoprotein-associated protein	3	1	1	27.1
A0A287AE63	Neural precursor cell expressed, developmentally down-regulated 8	20	2	1	8
A0A287AE58	Uncharacterized protein	7	4	2	60.5
A0A287AE42	Enoyl-CoA hydratase 1	6	2	1	40
A0A287ADK7	Mitochondrial fission 1 protein	9	3	1	16.8
A0A287ADJ2	Heat shock protein family A (Hsp70) member 9	17	17	8	73.6
A0A287ADH9	Chloride intracellular channel protein	26	8	4	28.7
A0A287AD53	Fermitin family member 2	5	9	3	87.2
A0A287AD49	Microtubule associated protein RP/EB family member 2	6	1	1	37
A0A287AD42	Methionine aminopeptidase 2	15	4	1	50.5
A0A287AD21	Small ubiquitin-related modifier	12	4	1	11.8
A0A287ACW6	Ubiquitin specific peptidase 9 X-linked	0	6	1	290.7
A0A287ACN2	Uncharacterized protein	19	1	1	7.8
A0A287ACI6	Uncharacterized protein	22	4	3	19.3
A0A287AC69	Proliferation and apoptosis adaptor protein 15	53	10	5	15
A0A287AC34	Talin 1	9	32	15	271.3
A0A287ABZ9	Alpha kinase 3	1	1	1	178.7
A0A287AB96	Serine/threonine-protein kinase WNK1	1	1	1	265.3
A0A287AB66	COP9 signalosome complex subunit 6	22	12	5	36.2
A0A287AB52	Microfibril associated protein 4	7	1	1	28.8
A0A287AB01	TRK-fused gene	6	3	2	43.4
A0A287AAQ4	Microtubule-associated protein	16	8	1	52.7
A0A287AAP0	Uncharacterized protein	15	10	3	34.3
A0A287AAI3	Non-histone chromosomal protein HMG-17	16	1	1	9.5
A0A287AAG0	UDP-N-acetylglucosamine pyrophosphorylase 1 like 1	2	1	1	55.9
A0A287AAE2	Dihydropteridine reductase	33	18	6	25
A0A287AA47	Glutamate-cysteine ligase modifier subunit	20	10	4	30.5
A0A287AA45	Uncharacterized protein	5	1	1	33.5
A0A287AA42	Uncharacterized protein	12	5	1	15.7
A0A287AA30	Actinin alpha 4	1	1	1	117
A0A287AA21	Uncharacterized protein	19	13	5	31.2
A0A287A9I8	ATP synthase subunit gamma	4	1	1	33
A0A287A9G4	Argininosuccinate synthase 1	5	2	2	46.5
A0A287A996	Taxilin beta	21	16	8	75.7
A0A287A909	Methyltransferase like 21C	8	2	1	29.3
A0A287A8Y8	Short-chain-specific acyl-CoA dehydrogenase, mitochondrial	9	5	3	44.7
A0A287A808	Cytochrome c oxidase subunit	26	3	2	10.2
A0A287A7X7	Pyroglutamyl-peptidase I	8	1	1	26.9
A0A287A7R5	IQ motif containing GTPase activating protein 1	12	19	13	195.2
A0A287A7K4	Ribokinase	4	1	1	34.4
A0A287A7G8	Histone H2B	10	4	1	16.7
A0A287A784	Uncharacterized protein	3	5	1	54.4
A0A287A732	Coiled-coil domain containing 80	2	1	1	115.6
A0A287A725	Uncharacterized protein	31	6	2	10.8
A0A287A703	Uncharacterized protein	11	9	2	39.9
A0A287A6Y9	Tubulin beta chain	37	46	1	49.9
A0A287A6V9	Carboxymethylenebutenolidase homolog	26	38	6	28.1
A0A287A6S6	PPARGC1 and ESRR induced regulator, muscle 1	5	2	2	89.4
A0A287A6Q0	Protein S	1	2	1	74.6
A0A287A6P1	Gelsolin	40	58	18	82.5
A0A287A608	AHNAK nucleoprotein	23	40	3	398.4
A0A287A5X0	Uncharacterized protein	22	15	5	37.7
A0A287A5T1	Abhydrolase domain containing 14B	12	5	2	22.5
A0A287A5S7	Dimethylarginine dimethylaminohydrolase 2	19	7	3	29.7
A0A287A5M7	Aldose reductase	53	87	12	35.8
A0A287A5I0	C-terminal binding protein 1	7	2	2	46.4
A0A287A531	Annexin	50	43	13	36.1
A0A287A4Z2	Superoxide dismutase	23	16	5	24.7
A0A287A4W6	RAB21, member RAS oncogene family	5	1	1	24.1
A0A287A4W0	Uncharacterized protein	11	39	14	302.6
A0A287A424	Nitrilase 1	26	10	4	38
A0A287A3Y9	Alcohol dehydrogenase [NADP(+)]	26	28	6	39
A0A287A3W6	DDB1 and CUL4 associated factor 6	10	6	5	105.1
A0A287A363	Afamin	25	30	12	70.2
A0A287A333	Alpha-1B-glycoprotein	30	62	15	55.4
A0A287A328	Uncharacterized protein	6	1	1	23.4
A0A287A2X3	Carnitine O-acetyltransferase	2	2	1	70.8
A0A287A2R9	Uncharacterized protein	50	60	11	29.2
A0A287A2J9	Cullin 3	1	1	1	88.9
A0A287A291	Glycogen [starch] synthase	33	49	19	83.7
A0A287A278	Uncharacterized protein	25	10	3	12.9
A0A287A217	Tubulin beta chain	50	69	3	51.5
A0A287A211	S-adenosylmethionine synthase	12	6	3	45.6
A0A287A1Z9	Eukaryotic translation initiation factor 4 gamma 1	9	24	9	176.8
A0A287A1Z0	Proteasome subunit beta	7	3	2	32.3
A0A287A1V5	Fructose-bisphosphate aldolase	66	462	24	46.9
A0A287A1S6	Collagen type I alpha 1 chain	4	6	4	139.2
A0A287A1S1	Sec1 family domain containing 1	3	1	1	72.3
A0A287A1G6	Uncharacterized protein	4	4	2	102.2
A0A287A1G4	PDZ and LIM domain 5	13	18	6	64.2
A0A287A1E7	Eukaryotic translation initiation factor 4E family member 3	7	1	1	24.3
A0A287A1B4	Uncharacterized protein	35	142	1	151.3
A0A287A195	Uncharacterized protein	24	39	1	16.2
A0A287A0M1	Uncharacterized protein	63	24	6	18.5
A0A287A0C8	Uncharacterized protein	9	3	1	13
A0A287A096	Eukaryotic translation initiation factor 2 subunit 1	24	12	5	36.1
A0A287A044	Aspartate aminotransferase	41	43	12	43.7
A0A287A042	Uncharacterized protein	15	48	20	206.8
A0A287A027	Uncharacterized protein	13	53	22	228.3
A0A286ZZM7	Thioredoxin domain containing 17	25	5	2	14.1
A0A286ZZL6	Methylthioribulose-1-phosphate dehydratase	35	25	7	25.8
A0A286ZYW6	Uncharacterized protein	24	10	3	25.9
A0A286ZYS8	Cardiomyopathy associated 5	4	16	9	451.4
A0A286ZYM6	ATP synthase peripheral stalk-membrane subunit b	5	1	1	28.6
A0A286ZYL7	ATP synthase subunit delta, mitochondrial	8	3	1	17.5
A0A286ZXV0	Microtubule-associated protein	18	14	3	70.1
A0A286ZXU8	LanC like 1	27	23	8	45.5
A0A286ZXT7	L-lactate dehydrogenase	53	266	22	48
A0A286ZXD9	Microtubule-associated protein	27	103	1	229.7
A0A286ZXA4	Uncharacterized protein	57	24	6	13.4
A0A286ZX40	Aminoacylase-1	42	60	16	48.3
A0A286ZX26	Cathepsin D	13	5	3	44.1
A0A286ZWS0	SH3 domain-binding glutamic acid-rich-like protein	11	2	1	10.4
A0A286ZWR7	Phosphoglucomutase 2 like 1	12	13	6	70.6
A0A286ZWN6	Uncharacterized protein	41	56	5	27.5
A0A286ZWG1	NPL4 homolog, ubiquitin recognition factor	2	1	1	71.9
A0A286ZWF5	Uncharacterized protein	9	4	1	12.8
A0A286ZWB2	Galectin	43	28	7	20.5
A0A286ZWA5	Ubiquilin 2	4	3	2	65.7
A0A286ZW70	Peptidyl-prolyl cis-trans isomerase	12	2	2	23.8
A0A286ZVQ0	Acyl-CoA thioesterase 4	48	28	7	25.9
A0A286ZVL0	Heterogeneous nuclear ribonucleoprotein U	5	5	2	90.6
A0A286ZVJ4	Methionyl-tRNA synthetase	1	1	1	107.9
A0A286ZVG3	Thymosin beta	27	6	1	5.1
A0A286ZVF6	Uncharacterized protein	12	5	4	51.1
A0A286ZV33	Ubiquitin family domain containing 1	6	5	2	39.2
A0A286ZUM8	Transitional endoplasmic reticulum ATPase	43	88	26	98.2
A0A286ZUK9	Uncharacterized protein	19	45	14	116.6
A0A286ZUI9	Glycogenin 1	36	36	10	37.4
A0A286ZUF5	N(alpha)-acetyltransferase 50, NatE catalytic subunit	9	2	1	19.4
A0A286ZTU7	Uncharacterized protein	21	29	6	46.2
A0A286ZTS1	Trans-L-3-hydroxyproline dehydratase	12	8	3	38.1
A0A286ZTN4	Nipsnap homolog 2	15	8	4	37.3
A0A286ZTI3	Uncharacterized protein	31	16	3	23.4
A0A286ZTB0	Selenium binding protein 1	57	80	23	56.1
A0A286ZT52	Proteasome 26S subunit, ATPase 3	15	14	5	54.8
A0A286ZSN6	Uncharacterized protein	2	2	1	73.5
A0A286ZSJ8	5'-nucleotidase	37	26	10	37.6
A0A286ZS69	Proteasome subunit beta	23	10	4	22.8
A0A286ZRX4	Uncharacterized protein	28	26	7	36.2
A0A286ZRV9	Uncharacterized protein	15	11	1	20.8
A0A286ZRM2	Ankyrin repeat and LEM domain containing 1	4	4	1	56.7
A0A286ZRJ3	Electron transfer flavoprotein subunit alpha	37	30	8	36.4
A0A286ZRI0	COP9 signalosome subunit 7B	5	2	1	31.5
A0A286ZRE7	OTU deubiquitinase 4	1	1	1	123.3
A0A286ZR86	Uncharacterized protein	3	2	1	55.1
A0A286ZQY9	Ribulose-phosphate 3-epimerase	16	3	2	25
A0A286ZQY6	Isocitrate dehydrogenase [NAD] subunit, mitochondrial	11	4	3	39.6
A0A286ZQW0	Glutamyl-prolyl-tRNA synthetase	7	12	7	170.7
A0A286ZQQ8	Uncharacterized protein	25	16	1	16.3
A0A286ZQJ9	Uncharacterized protein	3	2	1	26.8
A0A286ZQE4	Glyceraldehyde-3-phosphate dehydrogenase	54	723	1	38.9
A0A286ZQC1	SGT1 homolog, MIS12 kinetochore complex assembly cochaperone	28	12	7	38.3
A0A286ZQB1	Queuosine salvage protein	2	1	1	43.4
A0A286ZQA5	60S ribosomal protein L7a	4	1	1	33.7
A0A286ZQ79	Adenylate kinase isoenzyme 1	60	73	13	23.4
A0A286ZQ54	Calcium-transporting ATPase	6	15	2	111.4
A0A286ZQ44	Dicarbonyl and L-xylulose reductase	19	8	3	25.6
A0A286ZQ31	Phosphoglycerate mutase	13	7	3	29.9
A0A286ZPY9	Actin-related protein 2/3 complex subunit 4	12	4	2	21.1
A0A286ZPQ9	Uncharacterized protein	4	6	5	223.5
A0A286ZPA2	Uncharacterized protein	6	3	1	36.8
A0A286ZP69	RAB7A, member RAS oncogene family	18	3	3	23.5
A0A286ZP11	Protein S100	11	1	1	15.1
A0A286ZNY1	Tubulin alpha chain	47	70	3	49.9
A0A286ZNW1	Echinoderm microtubule associated protein like 2	6	13	4	91.8
A0A286ZNV2	Eukaryotic translation elongation factor 1 alpha 2	45	123	11	62.9
A0A286ZNR9	Uncharacterized protein	16	2	2	16.6
A0A286ZNH3	Reactive intermediate imine deaminase A homolog	12	2	1	14.4
A0A286ZNH2	Uncharacterized protein	57	48	1	25.6
A0A286ZND5	Uncharacterized protein	58	51	13	25
A0A286ZN52	Proteasome subunit beta	39	22	6	23
A0A286ZN47	ADP-ribosylation factor-like protein 3	6	3	1	21.9
A0A286ZN24	Inter-alpha-trypsin inhibitor heavy chain H4	36	97	26	102.2
A0A286ZMW3	HGF activator	2	1	1	70.3
A0A286ZMV9	Uncharacterized protein	62	31	9	22
A0A286ZMV3	UBA domain containing 1	4	1	1	45
A0A286ZM70	AHNAK nucleoprotein	21	39	4	377.4
A0A286ZLZ0	cAMP-dependent protein kinase catalytic subunit beta	22	29	3	46.2
A0A286ZLW8	Microtubule-associated protein	1	1	1	222.6
A0A286ZLR0	Uncharacterized protein	94	23	3	11
A0A286ZLP7	Uncharacterized protein	4	1	1	24.4
A0A286ZLK7	Uncharacterized protein	14	5	3	33.1
A0A286ZLI8	DEAD-box helicase 17	2	1	1	72.3
A0A286ZLA1	Eukaryotic translation initiation factor 4E binding protein 2	26	2	1	13
A0A286ZL79	Aldehyde dehydrogenase 7 family member A1	32	37	12	58.5
A0A286ZL42	Serine/threonine-protein phosphatase	19	12	5	38.3
A0A286ZKX2	Citrate synthase	14	18	5	44.6
A0A286ZKR5	LSM6 homolog, U6 small nuclear RNA and mRNA degradation associated	14	1	1	9.1
A0A286ZKK9	Uncharacterized protein	3	1	1	36
A0A286ZKH3	Uncharacterized protein	53	59	11	28.8
A0A286ZJV6	Annexin	33	48	13	46.9
A0A286ZJU5	Malignant T-cell-amplified sequence	20	11	2	20.5
A0A286ZJK1	Uncharacterized protein	25	48	1	138.5
A0A286ZJ53	Uncharacterized protein	50	19	5	22.2
A0A286ZIZ4	Polyadenylate-binding protein	8	8	4	72.3
A0A286ZIM7	NDRG family member 2	39	30	9	40.6
A0A286ZIJ9	ATP-dependent 6-phosphofructokinase	45	149	27	89
A0A286ZIE8	Solute carrier family 25 member 4	29	22	8	33
A0A286ZIE2	Uncharacterized protein	49	42	15	47.8
A0A286ZI83	Amine oxidase	9	23	1	83.3
A0A286ZI55	Glycerol-3-phosphate dehydrogenase [NAD(+)]	76	188	23	37.7
A0A286ZHZ3	Translin	4	3	1	26.2
A0A286ZFW3	Apolipoprotein H	49	31	10	38.3
A0A1W6R2B4	Mitsugumin 53	45	43	15	52.7
A0A1P8NW32	Protein arginine methyltransferase 1 isoform 2	15	5	4	42.4
A0A1B2TT55	Aspartate aminotransferase	61	127	23	46.4
A0A173G6H5	Septin 7 isoform 2	8	5	3	50.6
A0A0K1TQQ7	Carbonyl reductase 3	59	45	1	30.6
A0A0E3KLW5	Nucleoside diphosphate linked moiety X-type motif 3	20	2	2	19.4
A0A0D5BWD2	Mitochondrial complement component 1 Q subcomponent-binding protein	5	1	1	31
A0A096ZXA2	Oxidative-stress responsive 1	8	8	3	58.2
A0A077ES32	ATP synthase protein 8	15	1	1	7.9
A0A075B7J0	Uncharacterized protein	26	7	1	10.2
A0A075B7I9	Uncharacterized protein	25	4	1	12.9
A0A075B7I6	Uncharacterized protein	30	11	1	14.6
A0A075B7I5	Uncharacterized protein	18	9	1	11.9
A0A068F143	Glutathione peroxidase	38	14	7	22.6
A0A068CA64	Mitochondrial apoptosis-inducing factor 1 transcript variant 1	2	1	1	66.8
A0A068C697	Large proline-rich protein BAG6 transcript variant 1	1	1	1	122.2
A0A024BTL2	Phosphorylase kinase gamma 1	9	3	2	44.8
Q7YS28	Pyruvate carboxylase	3	1	1	129.5
Q712P4	Cu-Zn-superoxide dismutase (Fragment)	44	9	1	7.4
Q6YT39	Lactotransferrin	5	6	2	77.6
Q6UV40	Fructose-bisphosphate aldolase A (Fragment)	68	188	1	12
Q52NJ5	ADP ribosylation factor like GTPase 1	5	1	1	20.4
Q2TUQ2	Proteasome subunit type alpha 5 (Fragment)	23	3	1	6.1
Q29583	Glutathione transferase mu (Fragment)	33	16	0	14.4
Q15I75	Phosphoglucomutase 3 (Fragment)	50	12	1	12
P79322	cAMP-regulated phosphoprotein 19k (Fragment)	18	5	1	12.2
M3UZ42	Ubiquitin-fold modifier 1	18	1	1	9.1
L8B0T2	IgG heavy chain	45	93	4	51.6
K7GPB8	5'-nucleotidase domain containing 1	3	1	1	51.4
K7GNL4	Hydroxysteroid dehydrogenase like 2	3	1	1	48.2
I6YP72	Glycogen synthase kinase 3 beta	5	3	1	48
I3LTZ8	Phenazine biosynthesis like protein domain containing	14	5	3	31.8
I3LSU8	Ubiquitin conjugating enzyme E2 Z	3	1	1	38.3
I3LRF6	Uncharacterized protein	5	1	1	36.4
I3LRD5	Uncharacterized protein	5	1	1	27.3
I3LP16	Glutamate ionotropic receptor NMDA type subunit 2C	1	1	1	130.5
I3LNB4	Uncharacterized protein	9	5	4	61.8
I3LGH2	ElaC ribonuclease Z 1	3	1	1	39.9
I3LEJ3	RNA binding motif protein 20	3	1	1	121.4
I3LDA5	EH domain containing 4	5	2	2	61.2
I3L8K3	Uncharacterized protein	4	1	1	22.7
I3L5D4	Uncharacterized protein	7	3	1	44.5
H8Y100	Ubiquitin conjugating enzyme E2 B	19	3	2	17.3
G3CKJ2	Glyceraldehyde-3-phosphate dehydrogenase (Fragment)	28	66	2	29.5
F2Z5W5	Proteasomal ATPase associated factor 1	3	1	1	44.5
F2Z5T7	Peptidyl-prolyl cis-trans isomerase	9	2	1	18.1
F2Z5D4	Uncharacterized protein	5	4	3	69.5
F2Z5A8	Structural maintenance of chromosomes protein	1	1	1	150.4
F2Z518	Uncharacterized protein	10	1	1	13.5
F2Z4Y0	Small nuclear ribonucleoprotein Sm D3	17	1	1	13.9
F1SUK2	P21 (RAC1) activated kinase 1	7	3	1	49.8
F1STZ6	Zinc finger and BTB domain containing 40	1	3	1	118.1
F1STR1	Cathepsin C	5	1	1	52
F1SS64	Myosin-1	2	2	2	223
F1SPY4	Uncharacterized protein	12	4	3	51.1
F1SPJ5	SAP domain containing ribonucleoprotein	9	1	1	23.6
F1SP54	Nipsnap homolog 3B	4	1	1	28.7
F1SK69	Uncharacterized protein	8	1	1	28.5
F1SH92	Inter-alpha-trypsin inhibitor heavy chain H4	39	113	1	100.3
F1SGK9	Phosphodiesterase 12	6	1	1	67
F1SF93	Phosphopantothenoylcysteine synthetase	4	1	1	33.9
F1SEP9	Cadherin related family member 1	2	1	1	93.4
F1SEH2	Glia maturation factor gamma	19	1	1	17.1
F1SBI1	Sorting nexin	2	1	1	46.8
F1SBB0	Oxysterol-binding protein	1	1	1	108.3
F1SAT8	CD93 molecule	2	1	1	68.5
F1SAJ5	DEAD (Asp-Glu-Ala-Asp) box helicase 6	3	1	1	54.3
F1S9B9	Serum amyloid A protein	8	1	1	13.9
F1S8E6	Deoxyhypusine hydroxylase	4	1	1	33
F1S827	SERPINE1 mRNA binding protein 1	4	1	1	44.8
F1S734	F-box protein 30	11	3	3	36.8
F1S5B0	Protein phosphatase 1 regulatory subunit 12B	3	2	2	108.9
F1S593	Dynamin 2	2	1	1	98
F1S4K7	Phosphoglucomutase 2	4	1	1	69.6
F1S4I1	Golgi membrane protein 1	3	1	1	45.1
F1S365	Uroporphyrinogen decarboxylase	4	1	1	40.8
F1S182	AP complex subunit beta	2	2	1	105.6
F1RYL9	Ubiquitin specific peptidase 8	2	1	1	127.3
F1RXD5	Copine 3	3	3	1	59.6
F1RW98	Uncharacterized protein	16	7	3	31.5
F1RVM0	O-acyl-ADP-ribose deacylase 1	8	2	1	17
F1RUJ9	G1 to S phase transition 2	7	4	3	81.7
F1RU33	Uncharacterized protein	27	2	1	10
F1RTP1	Hephaestin	2	1	1	130.2
F1RSE1	Uncharacterized protein	13	5	2	24.8
F1RRC4	Chromosome 4 open reading frame 33	7	1	1	23.5
F1RR06	Glycylpeptide N-tetradecanoyltransferase	4	3	1	56.8
F1RQP0	Uncharacterized protein	14	2	2	17.3
F1RQB2	FAT atypical cadherin 2	0	1	1	473.8
F1RMM7	NLR family pyrin domain containing 9	1	1	1	113.7
F1RMD6	Uncharacterized protein	3	1	1	41.5
F1RLP9	Ubiquilin 4	3	2	1	63.9
F1RKY8	Phosphomannomutase	10	3	2	28
F1RJS3	Bifunctional epoxide hydrolase 2	9	5	3	62.6
F1RJP8	Methionine sulfoxide reductase A	9	1	1	26.2
F1RIU3	Chaperonin containing TCP1 subunit 6B	2	2	1	57.9
F1RHU2	AKT1 substrate 1	8	1	1	27.3
F1RH60	AP-2 complex subunit alpha	2	1	1	107.5
F1RGU8	Nucleoside-triphosphatase, cancer-related	10	2	1	20.3
F1RGD9	Histidyl-tRNA synthetase	3	4	2	57.3
F1RG99	Cardiotrophin 1	21	2	2	21.5
F1RFP8	Acetoacetyl-CoA synthetase	2	1	1	88
F1RF54	Uncharacterized protein	3	1	1	56
F1REY0	Uncharacterized protein	11	2	2	35.8
F1REW5	CAP-Gly domain containing linker protein 1	16	33	1	161.5
E7EI18	Adenosylhomocysteinase	10	14	1	58.9
D2XUP7	Cytochrome c oxidase copper chaperone	21	3	1	6.8
D0G773	Isovaleryl Coenzyme A dehydrogenase	3	1	1	46.7
C3W8F2	Perilipin	2	1	1	47.9
C0MHR2	Clathrin heavy chain	1	1	1	191.5
B6VAP9	DNA-(apurinic or apyrimidinic site) lyase	10	2	2	35.4
B1Q0K1	Tubulin polymerization promoting protein	16	5	3	24
B0FWK6	Aminoacyl tRNA synthetase complex interacting multifunctional protein 1	10	2	2	35.5
A9X3T3	Peroxisomal D3,D2-enoyl-CoA isomerase	5	1	1	43.3
A6YNL5	Calpain 2	23	43	13	79.8
A5D9J4	Proteasome subunit beta	9	2	2	30.7
A5A8W4	Tenascin XB	3	6	3	446.8
A0SNU8	Hydroxymethylbilane synthase	3	3	1	39.4
A0A2C9F3E9	Uncharacterized protein	2	1	1	81.7
A0A2C9F3C5	Aspartoacylase	10	3	2	42.5
A0A288CG47	Proteasome 26S subunit, non-ATPase 4	6	3	2	41.1
A0A287BQP9	ELKS/RAB6-interacting/CAST family member 1	1	3	1	130.5
A0A287BPI2	Ribosome binding protein 1	1	1	1	163.2
A0A287BNU5	RAB5B, member RAS oncogene family	19	8	1	23.7
A0A287BL93	Heterogeneous nuclear ribonucleoprotein M	2	1	1	76
A0A287BL75	Troponin T, fast skeletal muscle	23	31	7	31.6
A0A287BHC9	Exportin 1	1	1	1	123
A0A287BHA2	Phosphoribosyl pyrophosphate synthetase 1-like 1	4	2	1	34.7
A0A287BEI4	Actin-related protein 2/3 complex subunit 5	8	1	1	18.1
A0A287BEE7	EEF1A lysine methyltransferase 1	7	2	1	24.2
A0A287BED1	Prefoldin subunit 1	8	1	1	14.2
A0A287BDS8	Potassium voltage-gated channel subfamily C member 1	2	1	1	65.8
A0A287BDL6	Tropomyosin alpha-3 chain	24	23	2	32.8
A0A287BDI3	Acyl-CoA thioesterase 4	2	1	1	52.6
A0A287BCG1	ASPSCR1, UBX domain containing tether for SLC2A4	8	2	2	59.7
A0A287BAT6	Sodium/potassium-transporting ATPase subunit beta	5	1	1	31.9
A0A287B9P2	Scavenger receptor cysteine-rich type 1 protein M130	2	1	1	120.4
A0A287B9H3	PDZ and LIM domain 7	4	1	1	25.2
A0A287B6X3	Lambda-crystallin homolog	5	1	1	40.2
A0A287B583	Annexin	32	21	8	36.1
A0A287B4X2	N(alpha)-acetyltransferase 15, NatA auxiliary subunit	3	2	1	101.1
A0A287B2M0	Uncharacterized protein	6	1	1	36.1
A0A287B2L4	Heterogeneous nuclear ribonucleoprotein D like	6	10	1	46.4
A0A287B1Y2	Uncharacterized protein	50	31	2	25.6
A0A287B182	Transmembrane protein 263	17	2	1	11.7
A0A287AZN2	Uroporphyrinogen III synthase	5	1	1	35.9
A0A287AZ22	Target of myb1 membrane trafficking protein	6	1	1	55.9
A0A287AY31	Uncharacterized protein	17	1	1	8.9
A0A287AR20	Crystallin beta B2	8	1	1	23.3
A0A287AQY1	Desmin	9	2	2	47.9
A0A287APW0	EWS RNA binding protein 1	2	1	1	76.8
A0A287ANQ6	Uncharacterized protein	4	1	1	40.7
A0A287AMV5	Polyribonucleotide nucleotidyltransferase 1	3	1	1	86
A0A287AMB0	Uncharacterized protein	33	21	1	18.4
A0A287ALC9	RAR related orphan receptor B	3	1	1	53.2
A0A287AJU1	Coactosin like F-actin binding protein 1	16	5	3	16
A0A287AJM0	Golgi associated, gamma adaptin ear containing, ARF binding protein 1	3	1	1	69.9
A0A287AIM8	Complement C5a anaphylatoxin	1	1	1	188.5
A0A287AGT7	Sorting nexin	4	2	1	46.6
A0A287AFF5	Peptidyl-prolyl cis-trans isomerase	8	2	1	18.2
A0A287ADL4	Polymeric immunoglobulin receptor	2	1	1	86.6
A0A287AAM6	Vacuolar protein sorting 25 homolog	7	1	1	23.5
A0A287AAM0	Dynein light chain roadblock	13	1	1	11
A0A287A9W3	Uncharacterized protein	8	2	1	15.6
A0A287A9K8	Transmembrane protein 161B	1	1	1	63.2
A0A287A7H7	Uncharacterized protein	8	1	1	26.5
A0A287A5Z5	Prostaglandin E synthase 3 like	12	1	1	16
A0A287A5N5	Coronin	2	1	1	104
A0A287A502	Uncharacterized protein	18	67	27	218.6
A0A287A229	EH domain containing 1	25	15	8	60.5
A0A286ZZN4	Uncharacterized protein	7	3	2	55.1
A0A286ZXX4	Proteasome assembly chaperone 2	4	1	1	29.1
A0A286ZWJ9	Succinate--CoA ligase [GDP-forming] subunit beta, mitochondrial	6	4	3	49.5
A0A286ZVJ9	Platelet activating factor acetylhydrolase 1b catalytic subunit 3	4	1	1	26
A0A286ZUZ1	Sorting nexin 2	5	1	1	59.1
A0A286ZUK6	Tissue specific transplantation antigen P35B	3	1	1	42.7
A0A286ZTC4	Uncharacterized protein	48	12	1	10.9
A0A286ZSH0	RCSD domain containing 1	34	28	9	50.4
A0A286ZRE1	Tropomyosin alpha-1 chain	23	28	1	40.2
A0A286ZR79	Uncharacterized protein	2	2	1	40.8
A0A286ZR68	Uncharacterized protein	41	105	14	83.9
A0A286ZQE2	Strawberry notch homolog 1	2	2	1	154.2
A0A286ZQD3	Peptidylprolyl isomerase	3	1	1	55.3
A0A286ZPF5	Mitogen-activated protein kinase	3	1	1	41.3
A0A286ZPE3	Heterogeneous nuclear ribonucleoprotein A1	8	2	2	38.8
A0A286ZMQ7	RAB12, member RAS oncogene family	9	3	1	27.3
A0A286ZLL9	Synaptopodin	1	1	1	117.3
A0A286ZKJ1	Uncharacterized protein	30	9	4	17.5
A0A286ZK26	6-phosphofructo-2-kinase/fructose-2,6-biphosphatase 3	2	1	1	62.8
A0A286ZJJ9	Uncharacterized protein	3	4	1	35
A0A286ZIS3	Dual-specificity phosphatase DUPD1	5	1	1	29.3
A0A286ZIG4	Pyridoxal kinase	5	2	1	35.8
A0A286ZI52	Heterogeneous nuclear ribonucleoprotein A2/B1	3	1	1	39.5
A0A1B2TT50	Serine/threonine-protein phosphatase	33	16	6	35.6
A0A1B1V5U4	FAM213B	5	1	1	21.5
A0A173G6H3	Septin 8	3	2	1	55.7
A0A165DE67	CRIP2	8	1	1	22.6
A0A0H5ANC0	Osteoglycin	3	1	1	34
